# Supplementary material for: Causal effects of circulating lipids and lipid-lowering drugs on the risk of urinary stones: a Mendelian randomization study
Source: Front Endocrinol (Lausanne). 2023 Dec 1;14:1301163. doi: 10.3389/fendo.2023.1301163 (PMC10722409; doi:10.3389/fendo.2023.1301163)
Supplement: Supplementary file 1 [file DataSheet_1.zip]

Archive with 6 entries (6 files):
- Data Sheet 1.PDF
- Data Sheet 2.PDF
- Data Sheet 3.PDF
- Data Sheet 4.PDF
- Supplementary Tables 1 - 8.XLS
- Supplementary Tables 9 - 14.XLS
