# Supplementary material for: Causal effects of circulating lipids and lipid-lowering drugs on the risk of urinary stones: a Mendelian randomization study
Source: Front Endocrinol (Lausanne). 2023 Dec 1;14:1301163. doi: 10.3389/fendo.2023.1301163 (PMC10722409; doi:10.3389/fendo.2023.1301163)
Supplement: Supplementary file 1 [file DataSheet_1.zip › Supplementary Tables 1 - 8.XLS]

## Sheet: Table S1
Triglycerides[TG]:Outcome data were extracted and harmonizing the datasets
	SNP	effect_allele.exposure	other_allele.exposure	effect_allele.outcome	other_allele.outcome	beta.exposure	beta.outcome	eaf.exposure	eaf.outcome	remove	palindromic	ambiguous	id.outcome	chr	pos	se.outcome	samplesize.outcome	pval.outcome	outcome	originalname.outcome	outcome.deprecated	mr_keep.outcome	data_source.outcome	proxy.outcome	target_snp.outcome	proxy_snp.outcome	target_a1.outcome	target_a2.outcome	proxy_a1.outcome	proxy_a2.outcome	chr.exposure	pos.exposure	se.exposure	pval.exposure	samplesize.exposure	id.exposure	exposure	mr_keep.exposure	pval_origin.exposure	data_source.exposure	action	mr_keep
1	rs1009360	C	T	C	T	-0.0184832	-0.000513292	0.41859	0.41858	FALSE	FALSE	FALSE	ukb-b-8297	2	65276049	0.00018558	462933	0.00569994	Non-cancer illness code, self-reported: kidney stone/ureter stone/bladder stone || id:ukb-b-8297	Non-cancer illness code, self-reported: kidney stone/ureter stone/bladder stone	Non-cancer illness code, self-reported: kidney stone/ureter stone/bladder stone || ||	TRUE	igd	NA	NA	NA	NA	NA	NA	NA	2	65276049	0.00200785	3.40017e-20	NA	ieu-b-111	triglycerides || id:ieu-b-111	TRUE	reported	igd	2	TRUE
2	rs10152471	A	G	A	G	-0.0135209	0.000230755	0.388656	0.388598	FALSE	FALSE	FALSE	ukb-b-8297	15	101890913	0.00018848	462933	0.22	Non-cancer illness code, self-reported: kidney stone/ureter stone/bladder stone || id:ukb-b-8297	Non-cancer illness code, self-reported: kidney stone/ureter stone/bladder stone	Non-cancer illness code, self-reported: kidney stone/ureter stone/bladder stone || ||	TRUE	igd	NA	NA	NA	NA	NA	NA	NA	15	101890913	0.00204778	4.00037e-11	NA	ieu-b-111	triglycerides || id:ieu-b-111	TRUE	reported	igd	2	TRUE
3	rs10210970	T	C	T	C	0.0232557	0.000322442	0.131448	0.13157	FALSE	FALSE	FALSE	ukb-b-8297	2	28646847	0.00027053	462933	0.23	Non-cancer illness code, self-reported: kidney stone/ureter stone/bladder stone || id:ukb-b-8297	Non-cancer illness code, self-reported: kidney stone/ureter stone/bladder stone	Non-cancer illness code, self-reported: kidney stone/ureter stone/bladder stone || ||	TRUE	igd	NA	NA	NA	NA	NA	NA	NA	2	28646847	0.00292788	1.99986e-15	NA	ieu-b-111	triglycerides || id:ieu-b-111	TRUE	reported	igd	2	TRUE
4	rs10242866	T	C	T	C	0.015793	2.55452e-05	0.398698	0.398692	FALSE	FALSE	FALSE	ukb-b-8297	7	17920613	0.000187123	462933	0.89	Non-cancer illness code, self-reported: kidney stone/ureter stone/bladder stone || id:ukb-b-8297	Non-cancer illness code, self-reported: kidney stone/ureter stone/bladder stone	Non-cancer illness code, self-reported: kidney stone/ureter stone/bladder stone || ||	TRUE	igd	NA	NA	NA	NA	NA	NA	NA	7	17920613	0.00202877	7.00003e-15	NA	ieu-b-111	triglycerides || id:ieu-b-111	TRUE	reported	igd	2	TRUE
5	rs10277582	T	C	T	C	-0.0173714	0.000182108	0.118591	0.118608	FALSE	FALSE	FALSE	ukb-b-8297	7	17284989	0.000284012	462933	0.52	Non-cancer illness code, self-reported: kidney stone/ureter stone/bladder stone || id:ukb-b-8297	Non-cancer illness code, self-reported: kidney stone/ureter stone/bladder stone	Non-cancer illness code, self-reported: kidney stone/ureter stone/bladder stone || ||	TRUE	igd	NA	NA	NA	NA	NA	NA	NA	7	17284989	0.00308015	1.7e-08	NA	ieu-b-111	triglycerides || id:ieu-b-111	TRUE	reported	igd	2	TRUE
6	rs1037117	A	G	A	G	0.0172213	0.000189268	0.254798	0.254981	FALSE	FALSE	FALSE	ukb-b-8297	15	102068658	0.000210815	462933	0.37	Non-cancer illness code, self-reported: kidney stone/ureter stone/bladder stone || id:ukb-b-8297	Non-cancer illness code, self-reported: kidney stone/ureter stone/bladder stone	Non-cancer illness code, self-reported: kidney stone/ureter stone/bladder stone || ||	TRUE	igd	NA	NA	NA	NA	NA	NA	NA	15	102068658	0.00229153	5.70033e-14	NA	ieu-b-111	triglycerides || id:ieu-b-111	TRUE	reported	igd	2	TRUE
7	rs10405944	C	T	C	T	-0.013209	-0.000336841	0.483077	0.483245	FALSE	FALSE	FALSE	ukb-b-8297	19	33728001	0.000186237	462933	0.0710003	Non-cancer illness code, self-reported: kidney stone/ureter stone/bladder stone || id:ukb-b-8297	Non-cancer illness code, self-reported: kidney stone/ureter stone/bladder stone	Non-cancer illness code, self-reported: kidney stone/ureter stone/bladder stone || ||	TRUE	igd	NA	NA	NA	NA	NA	NA	NA	19	33728001	0.00201995	6.20012e-11	NA	ieu-b-111	triglycerides || id:ieu-b-111	TRUE	reported	igd	2	TRUE
8	rs1043897	T	G	T	G	-0.014664	0.000212587	0.415585	0.415629	FALSE	FALSE	FALSE	ukb-b-8297	1	230416399	0.000186131	462933	0.25	Non-cancer illness code, self-reported: kidney stone/ureter stone/bladder stone || id:ukb-b-8297	Non-cancer illness code, self-reported: kidney stone/ureter stone/bladder stone	Non-cancer illness code, self-reported: kidney stone/ureter stone/bladder stone || ||	TRUE	igd	NA	NA	NA	NA	NA	NA	NA	1	230416399	0.00201517	3.40017e-13	NA	ieu-b-111	triglycerides || id:ieu-b-111	TRUE	reported	igd	2	TRUE
9	rs1045241	T	C	T	C	-0.0206988	2.57236e-05	0.270943	0.271071	FALSE	FALSE	FALSE	ukb-b-8297	5	118729286	0.000207037	462933	0.9	Non-cancer illness code, self-reported: kidney stone/ureter stone/bladder stone || id:ukb-b-8297	Non-cancer illness code, self-reported: kidney stone/ureter stone/bladder stone	Non-cancer illness code, self-reported: kidney stone/ureter stone/bladder stone || ||	TRUE	igd	NA	NA	NA	NA	NA	NA	NA	5	118729286	0.00224699	3.19963e-20	NA	ieu-b-111	triglycerides || id:ieu-b-111	TRUE	reported	igd	2	TRUE
10	rs10513688	A	G	A	G	0.0247828	0.000171168	0.097403	0.097322	FALSE	FALSE	FALSE	ukb-b-8297	3	170727218	0.000308674	462933	0.58	Non-cancer illness code, self-reported: kidney stone/ureter stone/bladder stone || id:ukb-b-8297	Non-cancer illness code, self-reported: kidney stone/ureter stone/bladder stone	Non-cancer illness code, self-reported: kidney stone/ureter stone/bladder stone || ||	TRUE	igd	NA	NA	NA	NA	NA	NA	NA	3	170727218	0.00334924	1.39991e-13	NA	ieu-b-111	triglycerides || id:ieu-b-111	TRUE	reported	igd	2	TRUE
11	rs1064173	A	G	A	G	-0.0213585	-0.000472103	0.284399	0.284529	FALSE	FALSE	FALSE	ukb-b-8297	6	32627480	0.000212436	462933	0.0259998	Non-cancer illness code, self-reported: kidney stone/ureter stone/bladder stone || id:ukb-b-8297	Non-cancer illness code, self-reported: kidney stone/ureter stone/bladder stone	Non-cancer illness code, self-reported: kidney stone/ureter stone/bladder stone || ||	TRUE	igd	NA	NA	NA	NA	NA	NA	NA	6	32627480	0.00230298	1.80011e-20	NA	ieu-b-111	triglycerides || id:ieu-b-111	TRUE	reported	igd	2	TRUE
12	rs10750766	A	C	A	C	0.0193855	-0.00022206	0.709959	0.709898	FALSE	FALSE	FALSE	ukb-b-8297	11	65473798	0.000202052	462933	0.27	Non-cancer illness code, self-reported: kidney stone/ureter stone/bladder stone || id:ukb-b-8297	Non-cancer illness code, self-reported: kidney stone/ureter stone/bladder stone	Non-cancer illness code, self-reported: kidney stone/ureter stone/bladder stone || ||	TRUE	igd	NA	NA	NA	NA	NA	NA	NA	11	65473798	0.00218742	7.8001e-19	NA	ieu-b-111	triglycerides || id:ieu-b-111	TRUE	reported	igd	2	TRUE
13	rs10773000	T	G	T	G	-0.0149294	-0.000338054	0.332276	0.332262	FALSE	FALSE	FALSE	ukb-b-8297	12	123736084	0.000194751	462933	0.0830004	Non-cancer illness code, self-reported: kidney stone/ureter stone/bladder stone || id:ukb-b-8297	Non-cancer illness code, self-reported: kidney stone/ureter stone/bladder stone	Non-cancer illness code, self-reported: kidney stone/ureter stone/bladder stone || ||	TRUE	igd	NA	NA	NA	NA	NA	NA	NA	12	123736084	0.0021148	1.69981e-12	NA	ieu-b-111	triglycerides || id:ieu-b-111	TRUE	reported	igd	2	TRUE
14	rs10773049	C	T	C	T	-0.0290398	0.000332289	0.39535	0.395342	FALSE	FALSE	FALSE	ukb-b-8297	12	124506631	0.00018765	462933	0.0769999	Non-cancer illness code, self-reported: kidney stone/ureter stone/bladder stone || id:ukb-b-8297	Non-cancer illness code, self-reported: kidney stone/ureter stone/bladder stone	Non-cancer illness code, self-reported: kidney stone/ureter stone/bladder stone || ||	TRUE	igd	NA	NA	NA	NA	NA	NA	NA	12	124506631	0.00203691	4.10015e-46	NA	ieu-b-111	triglycerides || id:ieu-b-111	TRUE	reported	igd	2	TRUE
15	rs10775406	G	A	G	A	0.0206571	-0.000177547	0.759694	0.759764	FALSE	FALSE	FALSE	ukb-b-8297	17	46197755	0.000214191	462933	0.41	Non-cancer illness code, self-reported: kidney stone/ureter stone/bladder stone || id:ukb-b-8297	Non-cancer illness code, self-reported: kidney stone/ureter stone/bladder stone	Non-cancer illness code, self-reported: kidney stone/ureter stone/bladder stone || ||	TRUE	igd	NA	NA	NA	NA	NA	NA	NA	17	46197755	0.00232578	6.59933e-19	NA	ieu-b-111	triglycerides || id:ieu-b-111	TRUE	reported	igd	2	TRUE
16	rs1077835	G	A	G	A	0.0473668	1.96902e-05	0.220459	0.220433	FALSE	FALSE	FALSE	ukb-b-8297	15	58723426	0.00022131	462933	0.93	Non-cancer illness code, self-reported: kidney stone/ureter stone/bladder stone || id:ukb-b-8297	Non-cancer illness code, self-reported: kidney stone/ureter stone/bladder stone	Non-cancer illness code, self-reported: kidney stone/ureter stone/bladder stone || ||	TRUE	igd	NA	NA	NA	NA	NA	NA	NA	15	58723426	0.00240452	2.19989e-86	NA	ieu-b-111	triglycerides || id:ieu-b-111	TRUE	reported	igd	2	TRUE
17	rs10797119	C	T	C	T	0.0157113	0.000425271	0.536622	0.536519	FALSE	FALSE	FALSE	ukb-b-8297	9	92202495	0.000184535	462933	0.021	Non-cancer illness code, self-reported: kidney stone/ureter stone/bladder stone || id:ukb-b-8297	Non-cancer illness code, self-reported: kidney stone/ureter stone/bladder stone	Non-cancer illness code, self-reported: kidney stone/ureter stone/bladder stone || ||	TRUE	igd	NA	NA	NA	NA	NA	NA	NA	9	92202495	0.00200465	4.60045e-15	NA	ieu-b-111	triglycerides || id:ieu-b-111	TRUE	reported	igd	2	TRUE
18	rs10811662	A	G	A	G	-0.0154098	-1.29284e-05	0.173212	0.17335	FALSE	FALSE	FALSE	ukb-b-8297	9	22134253	0.000241957	462933	0.96	Non-cancer illness code, self-reported: kidney stone/ureter stone/bladder stone || id:ukb-b-8297	Non-cancer illness code, self-reported: kidney stone/ureter stone/bladder stone	Non-cancer illness code, self-reported: kidney stone/ureter stone/bladder stone || ||	TRUE	igd	NA	NA	NA	NA	NA	NA	NA	9	22134253	0.0026291	4.60002e-09	NA	ieu-b-111	triglycerides || id:ieu-b-111	TRUE	reported	igd	2	TRUE
19	rs10822163	G	C	G	C	-0.0321674	0.000216497	0.473369	0.473265	FALSE	TRUE	TRUE	ukb-b-8297	10	65124098	0.000183404	462933	0.24	Non-cancer illness code, self-reported: kidney stone/ureter stone/bladder stone || id:ukb-b-8297	Non-cancer illness code, self-reported: kidney stone/ureter stone/bladder stone	Non-cancer illness code, self-reported: kidney stone/ureter stone/bladder stone || ||	TRUE	igd	NA	NA	NA	NA	NA	NA	NA	10	65124098	0.00199059	9.70063e-59	NA	ieu-b-111	triglycerides || id:ieu-b-111	TRUE	reported	igd	2	FALSE
20	rs10883026	T	C	T	C	-0.0144604	-2.94196e-05	0.521569	0.521417	FALSE	FALSE	FALSE	ukb-b-8297	10	99793865	0.00018468	462933	0.87	Non-cancer illness code, self-reported: kidney stone/ureter stone/bladder stone || id:ukb-b-8297	Non-cancer illness code, self-reported: kidney stone/ureter stone/bladder stone	Non-cancer illness code, self-reported: kidney stone/ureter stone/bladder stone || ||	TRUE	igd	NA	NA	NA	NA	NA	NA	NA	10	99793865	0.00200472	5.50047e-13	NA	ieu-b-111	triglycerides || id:ieu-b-111	TRUE	reported	igd	2	TRUE
21	rs10899490	T	C	T	C	-0.0170082	0.000170597	0.161369	0.161275	FALSE	FALSE	FALSE	ukb-b-8297	11	78105879	0.000248805	462933	0.49	Non-cancer illness code, self-reported: kidney stone/ureter stone/bladder stone || id:ukb-b-8297	Non-cancer illness code, self-reported: kidney stone/ureter stone/bladder stone	Non-cancer illness code, self-reported: kidney stone/ureter stone/bladder stone || ||	TRUE	igd	NA	NA	NA	NA	NA	NA	NA	11	78105879	0.00269347	2.69998e-10	NA	ieu-b-111	triglycerides || id:ieu-b-111	TRUE	reported	igd	2	TRUE
22	rs11000468	T	C	T	C	-0.0148544	-0.000222293	0.255269	0.255244	FALSE	FALSE	FALSE	ukb-b-8297	10	74711376	0.000213529	462933	0.3	Non-cancer illness code, self-reported: kidney stone/ureter stone/bladder stone || id:ukb-b-8297	Non-cancer illness code, self-reported: kidney stone/ureter stone/bladder stone	Non-cancer illness code, self-reported: kidney stone/ureter stone/bladder stone || ||	TRUE	igd	NA	NA	NA	NA	NA	NA	NA	10	74711376	0.00231748	1.5e-10	NA	ieu-b-111	triglycerides || id:ieu-b-111	TRUE	reported	igd	2	TRUE
23	rs11030107	G	A	G	A	0.0160418	-0.000109747	0.260757	0.260772	FALSE	FALSE	FALSE	ukb-b-8297	11	27694835	0.000208448	462933	0.6	Non-cancer illness code, self-reported: kidney stone/ureter stone/bladder stone || id:ukb-b-8297	Non-cancer illness code, self-reported: kidney stone/ureter stone/bladder stone	Non-cancer illness code, self-reported: kidney stone/ureter stone/bladder stone || ||	TRUE	igd	NA	NA	NA	NA	NA	NA	NA	11	27694835	0.00225693	1.20005e-12	NA	ieu-b-111	triglycerides || id:ieu-b-111	TRUE	reported	igd	2	TRUE
24	rs11078597	C	T	C	T	0.0191708	-0.000225762	0.186613	0.186626	FALSE	FALSE	FALSE	ukb-b-8297	17	1618363	0.000234878	462933	0.34	Non-cancer illness code, self-reported: kidney stone/ureter stone/bladder stone || id:ukb-b-8297	Non-cancer illness code, self-reported: kidney stone/ureter stone/bladder stone	Non-cancer illness code, self-reported: kidney stone/ureter stone/bladder stone || ||	TRUE	igd	NA	NA	NA	NA	NA	NA	NA	17	1618363	0.0025513	5.70033e-14	NA	ieu-b-111	triglycerides || id:ieu-b-111	TRUE	reported	igd	2	TRUE
25	rs11100083	C	T	C	T	-0.0160248	-0.00037117	0.226214	0.22623	FALSE	FALSE	FALSE	ukb-b-8297	4	157682598	0.000218936	462933	0.0899995	Non-cancer illness code, self-reported: kidney stone/ureter stone/bladder stone || id:ukb-b-8297	Non-cancer illness code, self-reported: kidney stone/ureter stone/bladder stone	Non-cancer illness code, self-reported: kidney stone/ureter stone/bladder stone || ||	TRUE	igd	NA	NA	NA	NA	NA	NA	NA	4	157682598	0.00237585	1.50003e-11	NA	ieu-b-111	triglycerides || id:ieu-b-111	TRUE	reported	igd	2	TRUE
26	rs11118310	T	A	T	A	0.0193178	0.000221391	0.593476	0.593342	FALSE	TRUE	FALSE	ukb-b-8297	1	219637671	0.000186541	462933	0.24	Non-cancer illness code, self-reported: kidney stone/ureter stone/bladder stone || id:ukb-b-8297	Non-cancer illness code, self-reported: kidney stone/ureter stone/bladder stone	Non-cancer illness code, self-reported: kidney stone/ureter stone/bladder stone || ||	TRUE	igd	NA	NA	NA	NA	NA	NA	NA	1	219637671	0.00202011	1.10002e-21	NA	ieu-b-111	triglycerides || id:ieu-b-111	TRUE	reported	igd	2	TRUE
27	rs11122450	G	T	G	T	-0.0481745	0.000295998	0.611733	0.611738	FALSE	FALSE	FALSE	ukb-b-8297	1	230301811	0.000188076	462933	0.12	Non-cancer illness code, self-reported: kidney stone/ureter stone/bladder stone || id:ukb-b-8297	Non-cancer illness code, self-reported: kidney stone/ureter stone/bladder stone	Non-cancer illness code, self-reported: kidney stone/ureter stone/bladder stone || ||	TRUE	igd	NA	NA	NA	NA	NA	NA	NA	1	230301811	0.0020373	1.30017e-123	NA	ieu-b-111	triglycerides || id:ieu-b-111	TRUE	reported	igd	2	TRUE
28	rs11185542	C	G	C	G	-0.0126395	-0.000112252	0.727914	0.727856	FALSE	TRUE	FALSE	ukb-b-8297	3	196187927	0.000206229	462933	0.59	Non-cancer illness code, self-reported: kidney stone/ureter stone/bladder stone || id:ukb-b-8297	Non-cancer illness code, self-reported: kidney stone/ureter stone/bladder stone	Non-cancer illness code, self-reported: kidney stone/ureter stone/bladder stone || ||	TRUE	igd	NA	NA	NA	NA	NA	NA	NA	3	196187927	0.00223848	1.6e-08	NA	ieu-b-111	triglycerides || id:ieu-b-111	TRUE	reported	igd	2	TRUE
29	rs11187019	G	A	G	A	-0.0116437	0.000128655	0.550621	0.550643	FALSE	FALSE	FALSE	ukb-b-8297	10	94248310	0.000184742	462933	0.49	Non-cancer illness code, self-reported: kidney stone/ureter stone/bladder stone || id:ukb-b-8297	Non-cancer illness code, self-reported: kidney stone/ureter stone/bladder stone	Non-cancer illness code, self-reported: kidney stone/ureter stone/bladder stone || ||	TRUE	igd	NA	NA	NA	NA	NA	NA	NA	10	94248310	0.00200546	6.4e-09	NA	ieu-b-111	triglycerides || id:ieu-b-111	TRUE	reported	igd	2	TRUE
30	rs11206374	A	G	A	G	0.0250232	0.00025862	0.224815	0.224866	FALSE	FALSE	FALSE	ukb-b-8297	1	40048009	0.000219352	462933	0.24	Non-cancer illness code, self-reported: kidney stone/ureter stone/bladder stone || id:ukb-b-8297	Non-cancer illness code, self-reported: kidney stone/ureter stone/bladder stone	Non-cancer illness code, self-reported: kidney stone/ureter stone/bladder stone || ||	TRUE	igd	NA	NA	NA	NA	NA	NA	NA	1	40048009	0.00237577	6.09958e-26	NA	ieu-b-111	triglycerides || id:ieu-b-111	TRUE	reported	igd	2	TRUE
31	rs11240358	A	G	A	G	0.0135651	0.00015346	0.394026	0.393949	FALSE	FALSE	FALSE	ukb-b-8297	1	205070573	0.000187426	462933	0.41	Non-cancer illness code, self-reported: kidney stone/ureter stone/bladder stone || id:ukb-b-8297	Non-cancer illness code, self-reported: kidney stone/ureter stone/bladder stone	Non-cancer illness code, self-reported: kidney stone/ureter stone/bladder stone || ||	TRUE	igd	NA	NA	NA	NA	NA	NA	NA	1	205070573	0.00202953	2.29985e-11	NA	ieu-b-111	triglycerides || id:ieu-b-111	TRUE	reported	igd	2	TRUE
32	rs1133400	G	A	G	A	0.0137462	-0.00063329	0.219923	0.219775	FALSE	FALSE	FALSE	ukb-b-8297	10	134459388	0.000220918	462933	0.00409996	Non-cancer illness code, self-reported: kidney stone/ureter stone/bladder stone || id:ukb-b-8297	Non-cancer illness code, self-reported: kidney stone/ureter stone/bladder stone	Non-cancer illness code, self-reported: kidney stone/ureter stone/bladder stone || ||	TRUE	igd	NA	NA	NA	NA	NA	NA	NA	10	134459388	0.00239759	9.80009e-09	NA	ieu-b-111	triglycerides || id:ieu-b-111	TRUE	reported	igd	2	TRUE
33	rs11637681	G	A	G	A	0.0125866	0.000228883	0.276291	0.276284	FALSE	FALSE	FALSE	ukb-b-8297	15	40387971	0.000206398	462933	0.27	Non-cancer illness code, self-reported: kidney stone/ureter stone/bladder stone || id:ukb-b-8297	Non-cancer illness code, self-reported: kidney stone/ureter stone/bladder stone	Non-cancer illness code, self-reported: kidney stone/ureter stone/bladder stone || ||	TRUE	igd	NA	NA	NA	NA	NA	NA	NA	15	40387971	0.00224251	2e-08	NA	ieu-b-111	triglycerides || id:ieu-b-111	TRUE	reported	igd	2	TRUE
34	rs11664106	T	A	T	A	-0.0125831	-0.000351491	0.374102	0.374023	FALSE	TRUE	FALSE	ukb-b-8297	18	2846812	0.000193873	462933	0.0700003	Non-cancer illness code, self-reported: kidney stone/ureter stone/bladder stone || id:ukb-b-8297	Non-cancer illness code, self-reported: kidney stone/ureter stone/bladder stone	Non-cancer illness code, self-reported: kidney stone/ureter stone/bladder stone || ||	TRUE	igd	NA	NA	NA	NA	NA	NA	NA	18	2846812	0.00210816	2.39999e-09	NA	ieu-b-111	triglycerides || id:ieu-b-111	TRUE	reported	igd	2	TRUE
35	rs11722924	C	G	C	G	0.0129095	0.000158794	0.53531	0.535281	FALSE	TRUE	TRUE	ukb-b-8297	4	77396854	0.000183493	462933	0.39	Non-cancer illness code, self-reported: kidney stone/ureter stone/bladder stone || id:ukb-b-8297	Non-cancer illness code, self-reported: kidney stone/ureter stone/bladder stone	Non-cancer illness code, self-reported: kidney stone/ureter stone/bladder stone || ||	TRUE	igd	NA	NA	NA	NA	NA	NA	NA	4	77396854	0.00199093	8.9002e-11	NA	ieu-b-111	triglycerides || id:ieu-b-111	TRUE	reported	igd	2	FALSE
36	rs11746801	A	G	A	G	-0.0123657	-7.78054e-05	0.637069	0.637106	FALSE	FALSE	FALSE	ukb-b-8297	5	55990342	0.000191643	462933	0.68	Non-cancer illness code, self-reported: kidney stone/ureter stone/bladder stone || id:ukb-b-8297	Non-cancer illness code, self-reported: kidney stone/ureter stone/bladder stone	Non-cancer illness code, self-reported: kidney stone/ureter stone/bladder stone || ||	TRUE	igd	NA	NA	NA	NA	NA	NA	NA	5	55990342	0.00207937	2.69998e-09	NA	ieu-b-111	triglycerides || id:ieu-b-111	TRUE	reported	igd	2	TRUE
37	rs12185242	C	A	C	A	0.0175265	5.65481e-05	0.454836	0.454799	FALSE	FALSE	FALSE	ukb-b-8297	17	47407071	0.000184106	462933	0.760001	Non-cancer illness code, self-reported: kidney stone/ureter stone/bladder stone || id:ukb-b-8297	Non-cancer illness code, self-reported: kidney stone/ureter stone/bladder stone	Non-cancer illness code, self-reported: kidney stone/ureter stone/bladder stone || ||	TRUE	igd	NA	NA	NA	NA	NA	NA	NA	17	47407071	0.00199898	1.80011e-18	NA	ieu-b-111	triglycerides || id:ieu-b-111	TRUE	reported	igd	2	TRUE
38	rs12424054	A	G	A	G	0.0191212	-0.0002573	0.232437	0.232526	FALSE	FALSE	FALSE	ukb-b-8297	12	107186747	0.000216742	462933	0.24	Non-cancer illness code, self-reported: kidney stone/ureter stone/bladder stone || id:ukb-b-8297	Non-cancer illness code, self-reported: kidney stone/ureter stone/bladder stone	Non-cancer illness code, self-reported: kidney stone/ureter stone/bladder stone || ||	TRUE	igd	NA	NA	NA	NA	NA	NA	NA	12	107186747	0.00235346	4.49987e-16	NA	ieu-b-111	triglycerides || id:ieu-b-111	TRUE	reported	igd	2	TRUE
39	rs12440800	T	A	T	A	0.0161	-6.8653e-05	0.255149	0.255163	FALSE	TRUE	FALSE	ukb-b-8297	15	61960302	0.000211019	462933	0.74	Non-cancer illness code, self-reported: kidney stone/ureter stone/bladder stone || id:ukb-b-8297	Non-cancer illness code, self-reported: kidney stone/ureter stone/bladder stone	Non-cancer illness code, self-reported: kidney stone/ureter stone/bladder stone || ||	TRUE	igd	NA	NA	NA	NA	NA	NA	NA	15	61960302	0.00229294	2.19989e-12	NA	ieu-b-111	triglycerides || id:ieu-b-111	TRUE	reported	igd	2	TRUE
40	rs12446515	T	C	T	C	-0.0334207	-5.01893e-05	0.322889	0.32287	FALSE	FALSE	FALSE	ukb-b-8297	16	56987015	0.000196644	462933	0.8	Non-cancer illness code, self-reported: kidney stone/ureter stone/bladder stone || id:ukb-b-8297	Non-cancer illness code, self-reported: kidney stone/ureter stone/bladder stone	Non-cancer illness code, self-reported: kidney stone/ureter stone/bladder stone || ||	TRUE	igd	NA	NA	NA	NA	NA	NA	NA	16	56987015	0.00213589	3.50026e-55	NA	ieu-b-111	triglycerides || id:ieu-b-111	TRUE	reported	igd	2	TRUE
41	rs12475332	G	T	G	T	-0.0140007	-0.000118861	0.260988	0.260987	FALSE	FALSE	FALSE	ukb-b-8297	2	227232047	0.000208385	462933	0.57	Non-cancer illness code, self-reported: kidney stone/ureter stone/bladder stone || id:ukb-b-8297	Non-cancer illness code, self-reported: kidney stone/ureter stone/bladder stone	Non-cancer illness code, self-reported: kidney stone/ureter stone/bladder stone || ||	TRUE	igd	NA	NA	NA	NA	NA	NA	NA	2	227232047	0.00225386	5.19996e-10	NA	ieu-b-111	triglycerides || id:ieu-b-111	TRUE	reported	igd	2	TRUE
42	rs12504746	T	C	T	C	-0.0152674	-7.85161e-05	0.192857	0.192916	FALSE	FALSE	FALSE	ukb-b-8297	4	39646631	0.000232368	462933	0.74	Non-cancer illness code, self-reported: kidney stone/ureter stone/bladder stone || id:ukb-b-8297	Non-cancer illness code, self-reported: kidney stone/ureter stone/bladder stone	Non-cancer illness code, self-reported: kidney stone/ureter stone/bladder stone || ||	TRUE	igd	NA	NA	NA	NA	NA	NA	NA	4	39646631	0.00252148	1.40001e-09	NA	ieu-b-111	triglycerides || id:ieu-b-111	TRUE	reported	igd	2	TRUE
43	rs12530679	G	A	G	A	-0.0121299	1.62102e-05	0.48466	0.484828	FALSE	FALSE	FALSE	ukb-b-8297	7	106632113	0.000185991	462933	0.93	Non-cancer illness code, self-reported: kidney stone/ureter stone/bladder stone || id:ukb-b-8297	Non-cancer illness code, self-reported: kidney stone/ureter stone/bladder stone	Non-cancer illness code, self-reported: kidney stone/ureter stone/bladder stone || ||	TRUE	igd	NA	NA	NA	NA	NA	NA	NA	7	106632113	0.00201682	1.79999e-09	NA	ieu-b-111	triglycerides || id:ieu-b-111	TRUE	reported	igd	2	TRUE
44	rs12669911	C	A	C	A	-0.0118536	1.35066e-05	0.614026	0.613954	FALSE	FALSE	FALSE	ukb-b-8297	7	32262377	0.000189393	462933	0.94	Non-cancer illness code, self-reported: kidney stone/ureter stone/bladder stone || id:ukb-b-8297	Non-cancer illness code, self-reported: kidney stone/ureter stone/bladder stone	Non-cancer illness code, self-reported: kidney stone/ureter stone/bladder stone || ||	TRUE	igd	NA	NA	NA	NA	NA	NA	NA	7	32262377	0.00205405	7.90005e-09	NA	ieu-b-111	triglycerides || id:ieu-b-111	TRUE	reported	igd	2	TRUE
45	rs12880341	C	T	C	T	0.0209696	0.000250386	0.159023	0.160169	FALSE	FALSE	FALSE	ukb-b-8297	14	64239351	0.000250561	462933	0.32	Non-cancer illness code, self-reported: kidney stone/ureter stone/bladder stone || id:ukb-b-8297	Non-cancer illness code, self-reported: kidney stone/ureter stone/bladder stone	Non-cancer illness code, self-reported: kidney stone/ureter stone/bladder stone || ||	TRUE	igd	TRUE	rs12880341	rs12897637	C	T	C	T	14	64236191	0.00273647	1.80011e-14	NA	ieu-b-111	triglycerides || id:ieu-b-111	TRUE	reported	igd	2	TRUE
46	rs12902047	C	A	C	A	-0.0129253	0.000347321	0.313907	0.31379	FALSE	FALSE	FALSE	ukb-b-8297	15	41915522	0.000197471	462933	0.0790005	Non-cancer illness code, self-reported: kidney stone/ureter stone/bladder stone || id:ukb-b-8297	Non-cancer illness code, self-reported: kidney stone/ureter stone/bladder stone	Non-cancer illness code, self-reported: kidney stone/ureter stone/bladder stone || ||	TRUE	igd	NA	NA	NA	NA	NA	NA	NA	15	41915522	0.00214533	1.7e-09	NA	ieu-b-111	triglycerides || id:ieu-b-111	TRUE	reported	igd	2	TRUE
47	rs1292065	G	C	G	C	-0.0139237	-2.98038e-05	0.709244	0.709265	FALSE	TRUE	FALSE	ukb-b-8297	17	57906288	0.000201345	462933	0.88	Non-cancer illness code, self-reported: kidney stone/ureter stone/bladder stone || id:ukb-b-8297	Non-cancer illness code, self-reported: kidney stone/ureter stone/bladder stone	Non-cancer illness code, self-reported: kidney stone/ureter stone/bladder stone || ||	TRUE	igd	NA	NA	NA	NA	NA	NA	NA	17	57906288	0.00218669	1.89998e-10	NA	ieu-b-111	triglycerides || id:ieu-b-111	TRUE	reported	igd	2	TRUE
48	rs12926107	G	A	G	A	0.0126364	5.38886e-05	0.454903	0.454787	FALSE	FALSE	FALSE	ukb-b-8297	16	88004092	0.000184192	462933	0.77	Non-cancer illness code, self-reported: kidney stone/ureter stone/bladder stone || id:ukb-b-8297	Non-cancer illness code, self-reported: kidney stone/ureter stone/bladder stone	Non-cancer illness code, self-reported: kidney stone/ureter stone/bladder stone || ||	TRUE	igd	NA	NA	NA	NA	NA	NA	NA	16	88004092	0.0020014	2.69998e-10	NA	ieu-b-111	triglycerides || id:ieu-b-111	TRUE	reported	igd	2	TRUE
49	rs12928099	A	C	A	C	-0.0282116	-0.000235748	0.296442	0.296276	FALSE	FALSE	FALSE	ukb-b-8297	16	15150505	0.000200816	462933	0.24	Non-cancer illness code, self-reported: kidney stone/ureter stone/bladder stone || id:ukb-b-8297	Non-cancer illness code, self-reported: kidney stone/ureter stone/bladder stone	Non-cancer illness code, self-reported: kidney stone/ureter stone/bladder stone || ||	TRUE	igd	NA	NA	NA	NA	NA	NA	NA	16	15150505	0.00218133	2.90001e-38	NA	ieu-b-111	triglycerides || id:ieu-b-111	TRUE	reported	igd	2	TRUE
50	rs12948505	T	C	T	C	0.0138887	-3.80052e-05	0.194119	0.19425	FALSE	FALSE	FALSE	ukb-b-8297	17	464962	0.000231231	462933	0.87	Non-cancer illness code, self-reported: kidney stone/ureter stone/bladder stone || id:ukb-b-8297	Non-cancer illness code, self-reported: kidney stone/ureter stone/bladder stone	Non-cancer illness code, self-reported: kidney stone/ureter stone/bladder stone || ||	TRUE	igd	NA	NA	NA	NA	NA	NA	NA	17	464962	0.00251214	3.2e-08	NA	ieu-b-111	triglycerides || id:ieu-b-111	TRUE	reported	igd	2	TRUE
51	rs13108218	G	A	G	A	-0.0305169	-4.28424e-05	0.614859	0.614824	FALSE	FALSE	FALSE	ukb-b-8297	4	3443931	0.000189616	462933	0.82	Non-cancer illness code, self-reported: kidney stone/ureter stone/bladder stone || id:ukb-b-8297	Non-cancer illness code, self-reported: kidney stone/ureter stone/bladder stone	Non-cancer illness code, self-reported: kidney stone/ureter stone/bladder stone || ||	TRUE	igd	NA	NA	NA	NA	NA	NA	NA	4	3443931	0.00205811	9.70063e-50	NA	ieu-b-111	triglycerides || id:ieu-b-111	TRUE	reported	igd	2	TRUE
52	rs13118477	A	G	A	G	0.0149897	5.68733e-05	0.392654	0.392611	FALSE	FALSE	FALSE	ukb-b-8297	4	89704367	0.000187877	462933	0.760001	Non-cancer illness code, self-reported: kidney stone/ureter stone/bladder stone || id:ukb-b-8297	Non-cancer illness code, self-reported: kidney stone/ureter stone/bladder stone	Non-cancer illness code, self-reported: kidney stone/ureter stone/bladder stone || ||	TRUE	igd	NA	NA	NA	NA	NA	NA	NA	4	89704367	0.00203847	1.9002e-13	NA	ieu-b-111	triglycerides || id:ieu-b-111	TRUE	reported	igd	2	TRUE
53	rs1316753	C	G	C	G	-0.0145732	-0.000304503	0.394062	0.393965	FALSE	TRUE	FALSE	ukb-b-8297	5	78531337	0.000187025	462933	0.1	Non-cancer illness code, self-reported: kidney stone/ureter stone/bladder stone || id:ukb-b-8297	Non-cancer illness code, self-reported: kidney stone/ureter stone/bladder stone	Non-cancer illness code, self-reported: kidney stone/ureter stone/bladder stone || ||	TRUE	igd	NA	NA	NA	NA	NA	NA	NA	5	78531337	0.00202974	7.00003e-13	NA	ieu-b-111	triglycerides || id:ieu-b-111	TRUE	reported	igd	2	TRUE
54	rs13264304	G	C	G	C	0.0189102	0.000204478	0.151023	0.151006	FALSE	TRUE	FALSE	ukb-b-8297	8	18214065	0.000256138	462933	0.42	Non-cancer illness code, self-reported: kidney stone/ureter stone/bladder stone || id:ukb-b-8297	Non-cancer illness code, self-reported: kidney stone/ureter stone/bladder stone	Non-cancer illness code, self-reported: kidney stone/ureter stone/bladder stone || ||	TRUE	igd	NA	NA	NA	NA	NA	NA	NA	8	18214065	0.00276507	8.00018e-12	NA	ieu-b-111	triglycerides || id:ieu-b-111	TRUE	reported	igd	2	TRUE
55	rs13354321	C	T	C	T	-0.0154305	-0.000208126	0.409787	0.409698	FALSE	FALSE	FALSE	ukb-b-8297	5	157925297	0.000185635	462933	0.26	Non-cancer illness code, self-reported: kidney stone/ureter stone/bladder stone || id:ukb-b-8297	Non-cancer illness code, self-reported: kidney stone/ureter stone/bladder stone	Non-cancer illness code, self-reported: kidney stone/ureter stone/bladder stone || ||	TRUE	igd	NA	NA	NA	NA	NA	NA	NA	5	157925297	0.00201429	1.9002e-14	NA	ieu-b-111	triglycerides || id:ieu-b-111	TRUE	reported	igd	2	TRUE
56	rs13389219	T	C	T	C	-0.0376242	-0.000483856	0.392551	0.392402	FALSE	FALSE	FALSE	ukb-b-8297	2	165528876	0.000187448	462933	0.00980009	Non-cancer illness code, self-reported: kidney stone/ureter stone/bladder stone || id:ukb-b-8297	Non-cancer illness code, self-reported: kidney stone/ureter stone/bladder stone	Non-cancer illness code, self-reported: kidney stone/ureter stone/bladder stone || ||	TRUE	igd	NA	NA	NA	NA	NA	NA	NA	2	165528876	0.00202704	6.59933e-77	NA	ieu-b-111	triglycerides || id:ieu-b-111	TRUE	reported	igd	2	TRUE
57	rs1340819	C	A	C	A	-0.0121655	-9.51214e-05	0.345011	0.345131	FALSE	FALSE	FALSE	ukb-b-8297	13	29145323	0.000192637	462933	0.62	Non-cancer illness code, self-reported: kidney stone/ureter stone/bladder stone || id:ukb-b-8297	Non-cancer illness code, self-reported: kidney stone/ureter stone/bladder stone	Non-cancer illness code, self-reported: kidney stone/ureter stone/bladder stone || ||	TRUE	igd	NA	NA	NA	NA	NA	NA	NA	13	29145323	0.00209472	6.29999e-09	NA	ieu-b-111	triglycerides || id:ieu-b-111	TRUE	reported	igd	2	TRUE
58	rs134551	T	C	T	C	-0.0116536	3.49999e-05	0.335438	0.33537	FALSE	FALSE	FALSE	ukb-b-8297	22	28807625	0.000194008	462933	0.86	Non-cancer illness code, self-reported: kidney stone/ureter stone/bladder stone || id:ukb-b-8297	Non-cancer illness code, self-reported: kidney stone/ureter stone/bladder stone	Non-cancer illness code, self-reported: kidney stone/ureter stone/bladder stone || ||	TRUE	igd	NA	NA	NA	NA	NA	NA	NA	22	28807625	0.00211111	3.40001e-08	NA	ieu-b-111	triglycerides || id:ieu-b-111	TRUE	reported	igd	2	TRUE
59	rs1347188	G	A	G	A	0.0139021	-0.000317522	0.245797	0.245753	FALSE	FALSE	FALSE	ukb-b-8297	4	124743259	0.000213232	462933	0.14	Non-cancer illness code, self-reported: kidney stone/ureter stone/bladder stone || id:ukb-b-8297	Non-cancer illness code, self-reported: kidney stone/ureter stone/bladder stone	Non-cancer illness code, self-reported: kidney stone/ureter stone/bladder stone || ||	TRUE	igd	NA	NA	NA	NA	NA	NA	NA	4	124743259	0.00231385	1.89998e-09	NA	ieu-b-111	triglycerides || id:ieu-b-111	TRUE	reported	igd	2	TRUE
60	rs140107293	G	A	G	A	-0.0227003	0.000446246	0.154707	0.154699	FALSE	FALSE	FALSE	ukb-b-8297	10	5267191	0.000253657	462933	0.0790005	Non-cancer illness code, self-reported: kidney stone/ureter stone/bladder stone || id:ukb-b-8297	Non-cancer illness code, self-reported: kidney stone/ureter stone/bladder stone	Non-cancer illness code, self-reported: kidney stone/ureter stone/bladder stone || ||	TRUE	igd	NA	NA	NA	NA	NA	NA	NA	10	5267191	0.00275296	1.59993e-16	NA	ieu-b-111	triglycerides || id:ieu-b-111	TRUE	reported	igd	2	TRUE
61	rs140288	A	G	A	G	-0.0132623	0.000335556	0.566711	0.566691	FALSE	FALSE	FALSE	ukb-b-8297	22	24335977	0.000184632	462933	0.0690001	Non-cancer illness code, self-reported: kidney stone/ureter stone/bladder stone || id:ukb-b-8297	Non-cancer illness code, self-reported: kidney stone/ureter stone/bladder stone	Non-cancer illness code, self-reported: kidney stone/ureter stone/bladder stone || ||	TRUE	igd	NA	NA	NA	NA	NA	NA	NA	22	24335977	0.00200841	4.00037e-11	NA	ieu-b-111	triglycerides || id:ieu-b-111	TRUE	reported	igd	2	TRUE
62	rs1420384	T	G	T	G	-0.01279	-4.51418e-05	0.66699	0.667094	FALSE	FALSE	FALSE	ukb-b-8297	2	171583876	0.000194617	462933	0.82	Non-cancer illness code, self-reported: kidney stone/ureter stone/bladder stone || id:ukb-b-8297	Non-cancer illness code, self-reported: kidney stone/ureter stone/bladder stone	Non-cancer illness code, self-reported: kidney stone/ureter stone/bladder stone || ||	TRUE	igd	NA	NA	NA	NA	NA	NA	NA	2	171583876	0.00210534	1.2e-09	NA	ieu-b-111	triglycerides || id:ieu-b-111	TRUE	reported	igd	2	TRUE
63	rs1473886	T	G	T	G	-0.0181218	0.000158237	0.477624	0.477605	FALSE	FALSE	FALSE	ukb-b-8297	2	20368519	0.000183507	462933	0.39	Non-cancer illness code, self-reported: kidney stone/ureter stone/bladder stone || id:ukb-b-8297	Non-cancer illness code, self-reported: kidney stone/ureter stone/bladder stone	Non-cancer illness code, self-reported: kidney stone/ureter stone/bladder stone || ||	TRUE	igd	NA	NA	NA	NA	NA	NA	NA	2	20368519	0.00198519	6.90081e-20	NA	ieu-b-111	triglycerides || id:ieu-b-111	TRUE	reported	igd	2	TRUE
64	rs149142833	T	C	T	C	0.0169358	1.74168e-05	0.156359	0.156359	FALSE	FALSE	FALSE	ukb-b-8297	20	32188142	0.000254564	462933	0.95	Non-cancer illness code, self-reported: kidney stone/ureter stone/bladder stone || id:ukb-b-8297	Non-cancer illness code, self-reported: kidney stone/ureter stone/bladder stone	Non-cancer illness code, self-reported: kidney stone/ureter stone/bladder stone || ||	TRUE	igd	NA	NA	NA	NA	NA	NA	NA	20	32188142	0.00276509	9.09997e-10	NA	ieu-b-111	triglycerides || id:ieu-b-111	TRUE	reported	igd	2	TRUE
65	rs149778057	C	A	C	A	-0.0157568	8.06515e-05	0.32832	0.373114	FALSE	FALSE	FALSE	ukb-b-8297	13	31007977	0.000190333	462933	0.67	Non-cancer illness code, self-reported: kidney stone/ureter stone/bladder stone || id:ukb-b-8297	Non-cancer illness code, self-reported: kidney stone/ureter stone/bladder stone	Non-cancer illness code, self-reported: kidney stone/ureter stone/bladder stone || ||	TRUE	igd	TRUE	rs149778057	rs11619246	C	A	T	C	13	31007805	0.0022259	1.50003e-12	NA	ieu-b-111	triglycerides || id:ieu-b-111	TRUE	reported	igd	2	TRUE
66	rs1544980	C	T	C	T	0.0238704	-5.03235e-05	0.198644	0.198761	FALSE	FALSE	FALSE	ukb-b-8297	8	10677981	0.000230153	462933	0.83	Non-cancer illness code, self-reported: kidney stone/ureter stone/bladder stone || id:ukb-b-8297	Non-cancer illness code, self-reported: kidney stone/ureter stone/bladder stone	Non-cancer illness code, self-reported: kidney stone/ureter stone/bladder stone || ||	TRUE	igd	NA	NA	NA	NA	NA	NA	NA	8	10677981	0.00248513	7.59976e-22	NA	ieu-b-111	triglycerides || id:ieu-b-111	TRUE	reported	igd	2	TRUE
67	rs1567353	G	C	G	C	0.0148202	0.000448804	0.307644	0.307735	FALSE	TRUE	FALSE	ukb-b-8297	9	1033773	0.000199142	462933	0.0239999	Non-cancer illness code, self-reported: kidney stone/ureter stone/bladder stone || id:ukb-b-8297	Non-cancer illness code, self-reported: kidney stone/ureter stone/bladder stone	Non-cancer illness code, self-reported: kidney stone/ureter stone/bladder stone || ||	TRUE	igd	NA	NA	NA	NA	NA	NA	NA	9	1033773	0.00216358	7.39946e-12	NA	ieu-b-111	triglycerides || id:ieu-b-111	TRUE	reported	igd	2	TRUE
68	rs17184382	C	A	C	A	-0.0219251	9.63528e-06	0.425367	0.425447	FALSE	FALSE	FALSE	ukb-b-8297	15	63792486	0.000185066	462933	0.96	Non-cancer illness code, self-reported: kidney stone/ureter stone/bladder stone || id:ukb-b-8297	Non-cancer illness code, self-reported: kidney stone/ureter stone/bladder stone	Non-cancer illness code, self-reported: kidney stone/ureter stone/bladder stone || ||	TRUE	igd	NA	NA	NA	NA	NA	NA	NA	15	63792486	0.00201039	1.10002e-27	NA	ieu-b-111	triglycerides || id:ieu-b-111	TRUE	reported	igd	2	TRUE
69	rs17326656	T	G	T	G	0.0174394	0.000190704	0.238472	0.238319	FALSE	FALSE	FALSE	ukb-b-8297	2	48962291	0.000215768	462933	0.38	Non-cancer illness code, self-reported: kidney stone/ureter stone/bladder stone || id:ukb-b-8297	Non-cancer illness code, self-reported: kidney stone/ureter stone/bladder stone	Non-cancer illness code, self-reported: kidney stone/ureter stone/bladder stone || ||	TRUE	igd	NA	NA	NA	NA	NA	NA	NA	2	48962291	0.00233365	7.8001e-14	NA	ieu-b-111	triglycerides || id:ieu-b-111	TRUE	reported	igd	2	TRUE
70	rs174566	G	A	G	A	0.0485019	-0.000339312	0.34974	0.349725	FALSE	FALSE	FALSE	ukb-b-8297	11	61592362	0.00019207	462933	0.0769999	Non-cancer illness code, self-reported: kidney stone/ureter stone/bladder stone || id:ukb-b-8297	Non-cancer illness code, self-reported: kidney stone/ureter stone/bladder stone	Non-cancer illness code, self-reported: kidney stone/ureter stone/bladder stone || ||	TRUE	igd	NA	NA	NA	NA	NA	NA	NA	11	61592362	0.00207982	2.79898e-120	NA	ieu-b-111	triglycerides || id:ieu-b-111	TRUE	reported	igd	2	TRUE
71	rs17585887	C	T	C	T	-0.0285849	-0.00013549	0.591074	0.591122	FALSE	FALSE	FALSE	ukb-b-8297	6	139835498	0.000186049	462933	0.47	Non-cancer illness code, self-reported: kidney stone/ureter stone/bladder stone || id:ukb-b-8297	Non-cancer illness code, self-reported: kidney stone/ureter stone/bladder stone	Non-cancer illness code, self-reported: kidney stone/ureter stone/bladder stone || ||	TRUE	igd	NA	NA	NA	NA	NA	NA	NA	6	139835498	0.00201656	1.29987e-45	NA	ieu-b-111	triglycerides || id:ieu-b-111	TRUE	reported	igd	2	TRUE
72	rs1799831	T	C	T	C	0.024506	0.000177405	0.156029	0.156039	FALSE	FALSE	FALSE	ukb-b-8297	7	44199142	0.0002526	462933	0.48	Non-cancer illness code, self-reported: kidney stone/ureter stone/bladder stone || id:ukb-b-8297	Non-cancer illness code, self-reported: kidney stone/ureter stone/bladder stone	Non-cancer illness code, self-reported: kidney stone/ureter stone/bladder stone || ||	TRUE	igd	NA	NA	NA	NA	NA	NA	NA	7	44199142	0.00273953	3.69999e-19	NA	ieu-b-111	triglycerides || id:ieu-b-111	TRUE	reported	igd	2	TRUE
73	rs1938566	T	C	T	C	-0.0212127	1.44359e-05	0.834537	0.834538	FALSE	FALSE	FALSE	ukb-b-8297	1	98478981	0.000246592	462933	0.95	Non-cancer illness code, self-reported: kidney stone/ureter stone/bladder stone || id:ukb-b-8297	Non-cancer illness code, self-reported: kidney stone/ureter stone/bladder stone	Non-cancer illness code, self-reported: kidney stone/ureter stone/bladder stone || ||	TRUE	igd	NA	NA	NA	NA	NA	NA	NA	1	98478981	0.00267054	1.99986e-15	NA	ieu-b-111	triglycerides || id:ieu-b-111	TRUE	reported	igd	2	TRUE
74	rs2043085	C	T	C	T	-0.0308028	-0.00025401	0.612184	0.612152	FALSE	FALSE	FALSE	ukb-b-8297	15	58680954	0.00018792	462933	0.18	Non-cancer illness code, self-reported: kidney stone/ureter stone/bladder stone || id:ukb-b-8297	Non-cancer illness code, self-reported: kidney stone/ureter stone/bladder stone	Non-cancer illness code, self-reported: kidney stone/ureter stone/bladder stone || ||	TRUE	igd	NA	NA	NA	NA	NA	NA	NA	15	58680954	0.00204157	1.9002e-51	NA	ieu-b-111	triglycerides || id:ieu-b-111	TRUE	reported	igd	2	TRUE
75	rs2068888	A	G	A	G	-0.0318216	0.000121409	0.450732	0.450548	FALSE	FALSE	FALSE	ukb-b-8297	10	94839642	0.00018392	462933	0.51	Non-cancer illness code, self-reported: kidney stone/ureter stone/bladder stone || id:ukb-b-8297	Non-cancer illness code, self-reported: kidney stone/ureter stone/bladder stone	Non-cancer illness code, self-reported: kidney stone/ureter stone/bladder stone || ||	TRUE	igd	NA	NA	NA	NA	NA	NA	NA	10	94839642	0.00199589	3.19963e-57	NA	ieu-b-111	triglycerides || id:ieu-b-111	TRUE	reported	igd	2	TRUE
76	rs2070341	T	C	T	C	0.0113012	0.000369555	0.60309	0.603207	FALSE	FALSE	FALSE	ukb-b-8297	14	24545375	0.000187191	462933	0.0479999	Non-cancer illness code, self-reported: kidney stone/ureter stone/bladder stone || id:ukb-b-8297	Non-cancer illness code, self-reported: kidney stone/ureter stone/bladder stone	Non-cancer illness code, self-reported: kidney stone/ureter stone/bladder stone || ||	TRUE	igd	NA	NA	NA	NA	NA	NA	NA	14	24545375	0.00203413	2.80001e-08	NA	ieu-b-111	triglycerides || id:ieu-b-111	TRUE	reported	igd	2	TRUE
77	rs2071887	A	T	A	T	0.016312	-0.000521174	0.344804	0.34478	FALSE	TRUE	FALSE	ukb-b-8297	22	38879010	0.000192762	462933	0.00690001	Non-cancer illness code, self-reported: kidney stone/ureter stone/bladder stone || id:ukb-b-8297	Non-cancer illness code, self-reported: kidney stone/ureter stone/bladder stone	Non-cancer illness code, self-reported: kidney stone/ureter stone/bladder stone || ||	TRUE	igd	NA	NA	NA	NA	NA	NA	NA	22	38879010	0.00209671	7.29962e-15	NA	ieu-b-111	triglycerides || id:ieu-b-111	TRUE	reported	igd	2	TRUE
78	rs2081194	C	G	C	G	-0.0214115	2.55144e-05	0.600934	0.600837	FALSE	TRUE	FALSE	ukb-b-8297	19	49263477	0.000191464	462933	0.89	Non-cancer illness code, self-reported: kidney stone/ureter stone/bladder stone || id:ukb-b-8297	Non-cancer illness code, self-reported: kidney stone/ureter stone/bladder stone	Non-cancer illness code, self-reported: kidney stone/ureter stone/bladder stone || ||	TRUE	igd	NA	NA	NA	NA	NA	NA	NA	19	49263477	0.00207674	6.29941e-25	NA	ieu-b-111	triglycerides || id:ieu-b-111	TRUE	reported	igd	2	TRUE
79	rs2081687	C	T	C	T	-0.0261379	-0.000411191	0.663201	0.663159	FALSE	FALSE	FALSE	ukb-b-8297	8	59388565	0.000193759	462933	0.0340001	Non-cancer illness code, self-reported: kidney stone/ureter stone/bladder stone || id:ukb-b-8297	Non-cancer illness code, self-reported: kidney stone/ureter stone/bladder stone	Non-cancer illness code, self-reported: kidney stone/ureter stone/bladder stone || ||	TRUE	igd	NA	NA	NA	NA	NA	NA	NA	8	59388565	0.00209126	7.59976e-36	NA	ieu-b-111	triglycerides || id:ieu-b-111	TRUE	reported	igd	2	TRUE
80	rs2092203	T	C	T	C	0.0136756	0.000361543	0.481154	0.481373	FALSE	FALSE	FALSE	ukb-b-8297	20	39858545	0.000183442	462933	0.0490004	Non-cancer illness code, self-reported: kidney stone/ureter stone/bladder stone || id:ukb-b-8297	Non-cancer illness code, self-reported: kidney stone/ureter stone/bladder stone	Non-cancer illness code, self-reported: kidney stone/ureter stone/bladder stone || ||	TRUE	igd	NA	NA	NA	NA	NA	NA	NA	20	39858545	0.00199323	6.79986e-12	NA	ieu-b-111	triglycerides || id:ieu-b-111	TRUE	reported	igd	2	TRUE
81	rs2131311	G	A	G	A	-0.0124181	0.000226538	0.714636	0.714618	FALSE	FALSE	FALSE	ukb-b-8297	1	40435999	0.000205646	462933	0.27	Non-cancer illness code, self-reported: kidney stone/ureter stone/bladder stone || id:ukb-b-8297	Non-cancer illness code, self-reported: kidney stone/ureter stone/bladder stone	Non-cancer illness code, self-reported: kidney stone/ureter stone/bladder stone || ||	TRUE	igd	NA	NA	NA	NA	NA	NA	NA	1	40435999	0.00222753	2.5e-08	NA	ieu-b-111	triglycerides || id:ieu-b-111	TRUE	reported	igd	2	TRUE
82	rs2131919	G	A	G	A	0.0173511	7.63385e-05	0.164266	0.164202	FALSE	FALSE	FALSE	ukb-b-8297	9	95283887	0.000247139	462933	0.760001	Non-cancer illness code, self-reported: kidney stone/ureter stone/bladder stone || id:ukb-b-8297	Non-cancer illness code, self-reported: kidney stone/ureter stone/bladder stone	Non-cancer illness code, self-reported: kidney stone/ureter stone/bladder stone || ||	TRUE	igd	NA	NA	NA	NA	NA	NA	NA	9	95283887	0.00268396	1e-10	NA	ieu-b-111	triglycerides || id:ieu-b-111	TRUE	reported	igd	2	TRUE
83	rs213494	T	C	T	C	0.0156106	-3.13968e-05	0.648345	0.648373	FALSE	FALSE	FALSE	ukb-b-8297	1	54877103	0.000191663	462933	0.87	Non-cancer illness code, self-reported: kidney stone/ureter stone/bladder stone || id:ukb-b-8297	Non-cancer illness code, self-reported: kidney stone/ureter stone/bladder stone	Non-cancer illness code, self-reported: kidney stone/ureter stone/bladder stone || ||	TRUE	igd	NA	NA	NA	NA	NA	NA	NA	1	54877103	0.00207578	5.50047e-14	NA	ieu-b-111	triglycerides || id:ieu-b-111	TRUE	reported	igd	2	TRUE
84	rs2137557	C	T	C	T	0.0117624	-2.17194e-05	0.645612	0.645657	FALSE	FALSE	FALSE	ukb-b-8297	3	188439236	0.000191638	462933	0.91	Non-cancer illness code, self-reported: kidney stone/ureter stone/bladder stone || id:ukb-b-8297	Non-cancer illness code, self-reported: kidney stone/ureter stone/bladder stone	Non-cancer illness code, self-reported: kidney stone/ureter stone/bladder stone || ||	TRUE	igd	NA	NA	NA	NA	NA	NA	NA	3	188439236	0.00208003	1.6e-08	NA	ieu-b-111	triglycerides || id:ieu-b-111	TRUE	reported	igd	2	TRUE
85	rs2187114	A	G	A	G	-0.0185151	-4.0476e-05	0.101024	0.10109	FALSE	FALSE	FALSE	ukb-b-8297	18	70517838	0.000303798	462933	0.89	Non-cancer illness code, self-reported: kidney stone/ureter stone/bladder stone || id:ukb-b-8297	Non-cancer illness code, self-reported: kidney stone/ureter stone/bladder stone	Non-cancer illness code, self-reported: kidney stone/ureter stone/bladder stone || ||	TRUE	igd	NA	NA	NA	NA	NA	NA	NA	18	70517838	0.00330375	2.1e-08	NA	ieu-b-111	triglycerides || id:ieu-b-111	TRUE	reported	igd	2	TRUE
86	rs2237029	A	G	A	G	-0.0139399	-7.03009e-05	0.601353	0.601408	FALSE	FALSE	FALSE	ukb-b-8297	4	55535336	0.000187976	462933	0.709999	Non-cancer illness code, self-reported: kidney stone/ureter stone/bladder stone || id:ukb-b-8297	Non-cancer illness code, self-reported: kidney stone/ureter stone/bladder stone	Non-cancer illness code, self-reported: kidney stone/ureter stone/bladder stone || ||	TRUE	igd	NA	NA	NA	NA	NA	NA	NA	4	55535336	0.00204019	8.30042e-12	NA	ieu-b-111	triglycerides || id:ieu-b-111	TRUE	reported	igd	2	TRUE
87	rs2240466	A	G	A	G	-0.122769	-0.000180638	0.122916	0.122975	FALSE	FALSE	FALSE	ukb-b-8297	7	72856269	0.000278309	462933	0.52	Non-cancer illness code, self-reported: kidney stone/ureter stone/bladder stone || id:ukb-b-8297	Non-cancer illness code, self-reported: kidney stone/ureter stone/bladder stone	Non-cancer illness code, self-reported: kidney stone/ureter stone/bladder stone || ||	TRUE	igd	NA	NA	NA	NA	NA	NA	NA	7	72856269	0.00301848	1e-200	NA	ieu-b-111	triglycerides || id:ieu-b-111	TRUE	reported	igd	2	TRUE
88	rs2240533	C	T	C	T	-0.0129897	-0.000431146	0.309898	0.309942	FALSE	FALSE	FALSE	ukb-b-8297	14	71541026	0.000198014	462933	0.0290001	Non-cancer illness code, self-reported: kidney stone/ureter stone/bladder stone || id:ukb-b-8297	Non-cancer illness code, self-reported: kidney stone/ureter stone/bladder stone	Non-cancer illness code, self-reported: kidney stone/ureter stone/bladder stone || ||	TRUE	igd	NA	NA	NA	NA	NA	NA	NA	14	71541026	0.00215234	1.6e-09	NA	ieu-b-111	triglycerides || id:ieu-b-111	TRUE	reported	igd	2	TRUE
89	rs2244278	A	C	A	C	-0.0269912	0.000442789	0.120553	0.12063	FALSE	FALSE	FALSE	ukb-b-8297	9	107661129	0.000281683	462933	0.12	Non-cancer illness code, self-reported: kidney stone/ureter stone/bladder stone || id:ukb-b-8297	Non-cancer illness code, self-reported: kidney stone/ureter stone/bladder stone	Non-cancer illness code, self-reported: kidney stone/ureter stone/bladder stone || ||	TRUE	igd	NA	NA	NA	NA	NA	NA	NA	9	107661129	0.00306133	1.20005e-18	NA	ieu-b-111	triglycerides || id:ieu-b-111	TRUE	reported	igd	2	TRUE
90	rs2267373	T	C	T	C	0.0215638	7.27234e-05	0.580693	0.580786	FALSE	FALSE	FALSE	ukb-b-8297	22	38600542	0.000185801	462933	0.7	Non-cancer illness code, self-reported: kidney stone/ureter stone/bladder stone || id:ukb-b-8297	Non-cancer illness code, self-reported: kidney stone/ureter stone/bladder stone	Non-cancer illness code, self-reported: kidney stone/ureter stone/bladder stone || ||	TRUE	igd	NA	NA	NA	NA	NA	NA	NA	22	38600542	0.00202145	1.39991e-26	NA	ieu-b-111	triglycerides || id:ieu-b-111	TRUE	reported	igd	2	TRUE
91	rs2304969	T	G	T	G	-0.0161469	-3.70837e-05	0.144932	0.145016	FALSE	FALSE	FALSE	ukb-b-8297	17	4692559	0.00026231	462933	0.89	Non-cancer illness code, self-reported: kidney stone/ureter stone/bladder stone || id:ukb-b-8297	Non-cancer illness code, self-reported: kidney stone/ureter stone/bladder stone	Non-cancer illness code, self-reported: kidney stone/ureter stone/bladder stone || ||	TRUE	igd	NA	NA	NA	NA	NA	NA	NA	17	4692559	0.0028501	1.5e-08	NA	ieu-b-111	triglycerides || id:ieu-b-111	TRUE	reported	igd	2	TRUE
92	rs2382825	T	C	T	C	-0.0134774	-0.00033458	0.622954	0.623269	FALSE	FALSE	FALSE	ukb-b-8297	2	219187698	0.000189101	462933	0.0769999	Non-cancer illness code, self-reported: kidney stone/ureter stone/bladder stone || id:ukb-b-8297	Non-cancer illness code, self-reported: kidney stone/ureter stone/bladder stone	Non-cancer illness code, self-reported: kidney stone/ureter stone/bladder stone || ||	TRUE	igd	TRUE	rs2382825	rs1870123	C	T	G	A	2	219184275	0.00204919	4.79954e-11	NA	ieu-b-111	triglycerides || id:ieu-b-111	TRUE	reported	igd	2	TRUE
93	rs2487294	T	G	T	G	0.0183191	0.000189091	0.723477	0.723339	FALSE	FALSE	FALSE	ukb-b-8297	10	113937941	0.000204533	462933	0.36	Non-cancer illness code, self-reported: kidney stone/ureter stone/bladder stone || id:ukb-b-8297	Non-cancer illness code, self-reported: kidney stone/ureter stone/bladder stone	Non-cancer illness code, self-reported: kidney stone/ureter stone/bladder stone || ||	TRUE	igd	NA	NA	NA	NA	NA	NA	NA	10	113937941	0.00222084	1.59993e-16	NA	ieu-b-111	triglycerides || id:ieu-b-111	TRUE	reported	igd	2	TRUE
94	rs2519093	T	C	T	C	-0.021158	-7.15774e-05	0.184548	0.184629	FALSE	FALSE	FALSE	ukb-b-8297	9	136141870	0.000235804	462933	0.760001	Non-cancer illness code, self-reported: kidney stone/ureter stone/bladder stone || id:ukb-b-8297	Non-cancer illness code, self-reported: kidney stone/ureter stone/bladder stone	Non-cancer illness code, self-reported: kidney stone/ureter stone/bladder stone || ||	TRUE	igd	NA	NA	NA	NA	NA	NA	NA	9	136141870	0.00256189	1.50003e-16	NA	ieu-b-111	triglycerides || id:ieu-b-111	TRUE	reported	igd	2	TRUE
95	rs2699805	A	G	A	G	-0.0201313	5.7201e-06	0.399672	0.399379	FALSE	FALSE	FALSE	ukb-b-8297	7	26394297	0.000187887	462933	0.98	Non-cancer illness code, self-reported: kidney stone/ureter stone/bladder stone || id:ukb-b-8297	Non-cancer illness code, self-reported: kidney stone/ureter stone/bladder stone	Non-cancer illness code, self-reported: kidney stone/ureter stone/bladder stone || ||	TRUE	igd	NA	NA	NA	NA	NA	NA	NA	7	26394297	0.00203748	5.10035e-23	NA	ieu-b-111	triglycerides || id:ieu-b-111	TRUE	reported	igd	2	TRUE
96	rs275184	G	T	G	T	-0.0173487	0.000189162	0.162051	0.162068	FALSE	FALSE	FALSE	ukb-b-8297	15	39444679	0.000253416	462933	0.46	Non-cancer illness code, self-reported: kidney stone/ureter stone/bladder stone || id:ukb-b-8297	Non-cancer illness code, self-reported: kidney stone/ureter stone/bladder stone	Non-cancer illness code, self-reported: kidney stone/ureter stone/bladder stone || ||	TRUE	igd	NA	NA	NA	NA	NA	NA	NA	15	39444679	0.00275263	2.90001e-10	NA	ieu-b-111	triglycerides || id:ieu-b-111	TRUE	reported	igd	2	TRUE
97	rs2773469	G	A	G	A	-0.0188717	0.000110695	0.733286	0.733188	FALSE	FALSE	FALSE	ukb-b-8297	10	115798895	0.000207688	462933	0.59	Non-cancer illness code, self-reported: kidney stone/ureter stone/bladder stone || id:ukb-b-8297	Non-cancer illness code, self-reported: kidney stone/ureter stone/bladder stone	Non-cancer illness code, self-reported: kidney stone/ureter stone/bladder stone || ||	TRUE	igd	NA	NA	NA	NA	NA	NA	NA	10	115798895	0.00225426	5.70033e-17	NA	ieu-b-111	triglycerides || id:ieu-b-111	TRUE	reported	igd	2	TRUE
98	rs278981	C	T	C	T	0.0125871	-0.000264375	0.758155	0.758119	FALSE	FALSE	FALSE	ukb-b-8297	4	40428010	0.000211039	462933	0.21	Non-cancer illness code, self-reported: kidney stone/ureter stone/bladder stone || id:ukb-b-8297	Non-cancer illness code, self-reported: kidney stone/ureter stone/bladder stone	Non-cancer illness code, self-reported: kidney stone/ureter stone/bladder stone || ||	TRUE	igd	NA	NA	NA	NA	NA	NA	NA	4	40428010	0.00229058	3.89996e-08	NA	ieu-b-111	triglycerides || id:ieu-b-111	TRUE	reported	igd	2	TRUE
99	rs28383314	C	T	C	T	0.0379005	0.000203151	0.624109	0.623956	FALSE	FALSE	FALSE	ukb-b-8297	6	32587213	0.000188775	462933	0.28	Non-cancer illness code, self-reported: kidney stone/ureter stone/bladder stone || id:ukb-b-8297	Non-cancer illness code, self-reported: kidney stone/ureter stone/bladder stone	Non-cancer illness code, self-reported: kidney stone/ureter stone/bladder stone || ||	TRUE	igd	NA	NA	NA	NA	NA	NA	NA	6	32587213	0.00204671	1.50003e-76	NA	ieu-b-111	triglycerides || id:ieu-b-111	TRUE	reported	igd	2	TRUE
100	rs28439112	A	T	A	T	0.0126014	5.20423e-05	0.255528	0.255783	FALSE	TRUE	FALSE	ukb-b-8297	8	64664690	0.000210015	462933	0.8	Non-cancer illness code, self-reported: kidney stone/ureter stone/bladder stone || id:ukb-b-8297	Non-cancer illness code, self-reported: kidney stone/ureter stone/bladder stone	Non-cancer illness code, self-reported: kidney stone/ureter stone/bladder stone || ||	TRUE	igd	NA	NA	NA	NA	NA	NA	NA	8	64664690	0.00226754	2.69998e-08	NA	ieu-b-111	triglycerides || id:ieu-b-111	TRUE	reported	igd	2	TRUE
101	rs28577186	A	G	A	G	-0.0163428	-0.000303282	0.664571	0.664562	FALSE	FALSE	FALSE	ukb-b-8297	16	4488191	0.000194841	462933	0.12	Non-cancer illness code, self-reported: kidney stone/ureter stone/bladder stone || id:ukb-b-8297	Non-cancer illness code, self-reported: kidney stone/ureter stone/bladder stone	Non-cancer illness code, self-reported: kidney stone/ureter stone/bladder stone || ||	TRUE	igd	NA	NA	NA	NA	NA	NA	NA	16	4488191	0.00211672	1.20005e-14	NA	ieu-b-111	triglycerides || id:ieu-b-111	TRUE	reported	igd	2	TRUE
102	rs28752924	G	T	G	T	0.0243875	0.000128261	0.243148	0.243314	FALSE	FALSE	FALSE	ukb-b-8297	6	31303922	0.000254915	462933	0.61	Non-cancer illness code, self-reported: kidney stone/ureter stone/bladder stone || id:ukb-b-8297	Non-cancer illness code, self-reported: kidney stone/ureter stone/bladder stone	Non-cancer illness code, self-reported: kidney stone/ureter stone/bladder stone || ||	TRUE	igd	NA	NA	NA	NA	NA	NA	NA	6	31303922	0.00276364	1.10002e-18	NA	ieu-b-111	triglycerides || id:ieu-b-111	TRUE	reported	igd	2	TRUE
103	rs28752924	G	T	G	A	0.0243875	3.24665e-05	0.243148	0.445799	TRUE	FALSE	FALSE	ukb-b-8297	6	31303922	0.000189739	462933	0.86	Non-cancer illness code, self-reported: kidney stone/ureter stone/bladder stone || id:ukb-b-8297	Non-cancer illness code, self-reported: kidney stone/ureter stone/bladder stone	Non-cancer illness code, self-reported: kidney stone/ureter stone/bladder stone || ||	TRUE	igd	NA	NA	NA	NA	NA	NA	NA	6	31303922	0.00276364	1.10002e-18	NA	ieu-b-111	triglycerides || id:ieu-b-111	TRUE	reported	igd	2	FALSE
104	rs2925979	C	T	C	T	-0.0322092	0.000209816	0.699976	0.700041	FALSE	FALSE	FALSE	ukb-b-8297	16	81534790	0.000199874	462933	0.29	Non-cancer illness code, self-reported: kidney stone/ureter stone/bladder stone || id:ukb-b-8297	Non-cancer illness code, self-reported: kidney stone/ureter stone/bladder stone	Non-cancer illness code, self-reported: kidney stone/ureter stone/bladder stone || ||	TRUE	igd	NA	NA	NA	NA	NA	NA	NA	16	81534790	0.00217095	8.49963e-50	NA	ieu-b-111	triglycerides || id:ieu-b-111	TRUE	reported	igd	2	TRUE
105	rs2937124	T	C	T	C	-0.0182561	-7.30718e-05	0.362769	0.362766	FALSE	FALSE	FALSE	ukb-b-8297	16	69862109	0.000195442	462933	0.709999	Non-cancer illness code, self-reported: kidney stone/ureter stone/bladder stone || id:ukb-b-8297	Non-cancer illness code, self-reported: kidney stone/ureter stone/bladder stone	Non-cancer illness code, self-reported: kidney stone/ureter stone/bladder stone || ||	TRUE	igd	NA	NA	NA	NA	NA	NA	NA	16	69862109	0.00212336	8.10028e-18	NA	ieu-b-111	triglycerides || id:ieu-b-111	TRUE	reported	igd	2	TRUE
106	rs2943645	T	C	T	C	0.0402918	0.000645562	0.646594	0.646609	FALSE	FALSE	FALSE	ukb-b-8297	2	227099180	0.000191474	462933	0.000749998	Non-cancer illness code, self-reported: kidney stone/ureter stone/bladder stone || id:ukb-b-8297	Non-cancer illness code, self-reported: kidney stone/ureter stone/bladder stone	Non-cancer illness code, self-reported: kidney stone/ureter stone/bladder stone || ||	TRUE	igd	NA	NA	NA	NA	NA	NA	NA	2	227099180	0.00207151	2.90001e-84	NA	ieu-b-111	triglycerides || id:ieu-b-111	TRUE	reported	igd	2	TRUE
107	rs2983896	A	G	A	G	0.0137912	-0.000343199	0.21474	0.214773	FALSE	FALSE	FALSE	ukb-b-8297	6	97029871	0.000223414	462933	0.12	Non-cancer illness code, self-reported: kidney stone/ureter stone/bladder stone || id:ukb-b-8297	Non-cancer illness code, self-reported: kidney stone/ureter stone/bladder stone	Non-cancer illness code, self-reported: kidney stone/ureter stone/bladder stone || ||	TRUE	igd	NA	NA	NA	NA	NA	NA	NA	6	97029871	0.00242177	1.2e-08	NA	ieu-b-111	triglycerides || id:ieu-b-111	TRUE	reported	igd	2	TRUE
108	rs3103310	G	A	G	A	0.0202549	-0.000152555	0.241785	0.241556	FALSE	FALSE	FALSE	ukb-b-8297	3	12473045	0.000218152	462933	0.48	Non-cancer illness code, self-reported: kidney stone/ureter stone/bladder stone || id:ukb-b-8297	Non-cancer illness code, self-reported: kidney stone/ureter stone/bladder stone	Non-cancer illness code, self-reported: kidney stone/ureter stone/bladder stone || ||	TRUE	igd	NA	NA	NA	NA	NA	NA	NA	3	12473045	0.00236652	1.10002e-17	NA	ieu-b-111	triglycerides || id:ieu-b-111	TRUE	reported	igd	2	TRUE
109	rs320369	G	A	G	A	-0.0125327	-0.000112067	0.683292	0.683266	FALSE	FALSE	FALSE	ukb-b-8297	1	118143517	0.000198062	462933	0.57	Non-cancer illness code, self-reported: kidney stone/ureter stone/bladder stone || id:ukb-b-8297	Non-cancer illness code, self-reported: kidney stone/ureter stone/bladder stone	Non-cancer illness code, self-reported: kidney stone/ureter stone/bladder stone || ||	TRUE	igd	NA	NA	NA	NA	NA	NA	NA	1	118143517	0.00214567	5.19996e-09	NA	ieu-b-111	triglycerides || id:ieu-b-111	TRUE	reported	igd	2	TRUE
110	rs325485	G	A	G	A	-0.0117435	-0.000270988	0.602889	0.60308	FALSE	FALSE	FALSE	ukb-b-8297	5	103995368	0.000188052	462933	0.15	Non-cancer illness code, self-reported: kidney stone/ureter stone/bladder stone || id:ukb-b-8297	Non-cancer illness code, self-reported: kidney stone/ureter stone/bladder stone	Non-cancer illness code, self-reported: kidney stone/ureter stone/bladder stone || ||	TRUE	igd	NA	NA	NA	NA	NA	NA	NA	5	103995368	0.00204042	8.60003e-09	NA	ieu-b-111	triglycerides || id:ieu-b-111	TRUE	reported	igd	2	TRUE
111	rs326222	C	T	C	T	0.0252203	0.000198414	0.697957	0.697995	FALSE	FALSE	FALSE	ukb-b-8297	11	47259668	0.000199269	462933	0.32	Non-cancer illness code, self-reported: kidney stone/ureter stone/bladder stone || id:ukb-b-8297	Non-cancer illness code, self-reported: kidney stone/ureter stone/bladder stone	Non-cancer illness code, self-reported: kidney stone/ureter stone/bladder stone || ||	TRUE	igd	NA	NA	NA	NA	NA	NA	NA	11	47259668	0.00215698	1.39991e-31	NA	ieu-b-111	triglycerides || id:ieu-b-111	TRUE	reported	igd	2	TRUE
112	rs34682685	A	G	A	G	0.0337428	0.000472709	0.104198	0.104266	FALSE	FALSE	FALSE	ukb-b-8297	16	72096227	0.000300895	462933	0.12	Non-cancer illness code, self-reported: kidney stone/ureter stone/bladder stone || id:ukb-b-8297	Non-cancer illness code, self-reported: kidney stone/ureter stone/bladder stone	Non-cancer illness code, self-reported: kidney stone/ureter stone/bladder stone || ||	TRUE	igd	NA	NA	NA	NA	NA	NA	NA	16	72096227	0.00326987	5.79963e-25	NA	ieu-b-111	triglycerides || id:ieu-b-111	TRUE	reported	igd	2	TRUE
113	rs36043408	A	G	A	G	-0.0128072	-2.19705e-05	0.502153	0.502279	FALSE	FALSE	FALSE	ukb-b-8297	1	203511492	0.000183358	462933	0.9	Non-cancer illness code, self-reported: kidney stone/ureter stone/bladder stone || id:ukb-b-8297	Non-cancer illness code, self-reported: kidney stone/ureter stone/bladder stone	Non-cancer illness code, self-reported: kidney stone/ureter stone/bladder stone || ||	TRUE	igd	NA	NA	NA	NA	NA	NA	NA	1	203511492	0.00198554	1.09999e-10	NA	ieu-b-111	triglycerides || id:ieu-b-111	TRUE	reported	igd	2	TRUE
114	rs3731696	G	A	G	A	0.0218939	0.000135249	0.121188	0.121132	FALSE	FALSE	FALSE	ukb-b-8297	2	203431804	0.000280398	462933	0.630001	Non-cancer illness code, self-reported: kidney stone/ureter stone/bladder stone || id:ukb-b-8297	Non-cancer illness code, self-reported: kidney stone/ureter stone/bladder stone	Non-cancer illness code, self-reported: kidney stone/ureter stone/bladder stone || ||	TRUE	igd	NA	NA	NA	NA	NA	NA	NA	2	203431804	0.00303176	5.10035e-13	NA	ieu-b-111	triglycerides || id:ieu-b-111	TRUE	reported	igd	2	TRUE
115	rs3758413	C	T	C	T	0.0111232	-4.61559e-05	0.417724	0.417724	FALSE	FALSE	FALSE	ukb-b-8297	10	17268839	0.000185884	462933	0.8	Non-cancer illness code, self-reported: kidney stone/ureter stone/bladder stone || id:ukb-b-8297	Non-cancer illness code, self-reported: kidney stone/ureter stone/bladder stone	Non-cancer illness code, self-reported: kidney stone/ureter stone/bladder stone || ||	TRUE	igd	NA	NA	NA	NA	NA	NA	NA	10	17268839	0.00201767	3.50002e-08	NA	ieu-b-111	triglycerides || id:ieu-b-111	TRUE	reported	igd	2	TRUE
116	rs3775228	T	C	T	C	0.0338197	-0.000180859	0.399717	0.399658	FALSE	FALSE	FALSE	ukb-b-8297	4	87985166	0.00018763	462933	0.34	Non-cancer illness code, self-reported: kidney stone/ureter stone/bladder stone || id:ukb-b-8297	Non-cancer illness code, self-reported: kidney stone/ureter stone/bladder stone	Non-cancer illness code, self-reported: kidney stone/ureter stone/bladder stone || ||	TRUE	igd	NA	NA	NA	NA	NA	NA	NA	4	87985166	0.00203602	5.79963e-62	NA	ieu-b-111	triglycerides || id:ieu-b-111	TRUE	reported	igd	2	TRUE
117	rs3808477	T	C	T	C	-0.0133854	-0.000129125	0.279294	0.279518	FALSE	FALSE	FALSE	ukb-b-8297	8	116670347	0.000204107	462933	0.53	Non-cancer illness code, self-reported: kidney stone/ureter stone/bladder stone || id:ukb-b-8297	Non-cancer illness code, self-reported: kidney stone/ureter stone/bladder stone	Non-cancer illness code, self-reported: kidney stone/ureter stone/bladder stone || ||	TRUE	igd	NA	NA	NA	NA	NA	NA	NA	8	116670347	0.00220342	1.2e-09	NA	ieu-b-111	triglycerides || id:ieu-b-111	TRUE	reported	igd	2	TRUE
118	rs3814883	T	C	T	C	0.0148926	-5.27632e-05	0.482498	0.482423	FALSE	FALSE	FALSE	ukb-b-8297	16	29994922	0.000183791	462933	0.77	Non-cancer illness code, self-reported: kidney stone/ureter stone/bladder stone || id:ukb-b-8297	Non-cancer illness code, self-reported: kidney stone/ureter stone/bladder stone	Non-cancer illness code, self-reported: kidney stone/ureter stone/bladder stone || ||	TRUE	igd	NA	NA	NA	NA	NA	NA	NA	16	29994922	0.00199657	8.69961e-14	NA	ieu-b-111	triglycerides || id:ieu-b-111	TRUE	reported	igd	2	TRUE
119	rs3820897	C	T	C	T	0.0197269	2.28281e-05	0.819861	0.819925	FALSE	FALSE	FALSE	ukb-b-8297	2	3642361	0.000240594	462933	0.92	Non-cancer illness code, self-reported: kidney stone/ureter stone/bladder stone || id:ukb-b-8297	Non-cancer illness code, self-reported: kidney stone/ureter stone/bladder stone	Non-cancer illness code, self-reported: kidney stone/ureter stone/bladder stone || ||	TRUE	igd	NA	NA	NA	NA	NA	NA	NA	2	3642361	0.00260304	3.50026e-14	NA	ieu-b-111	triglycerides || id:ieu-b-111	TRUE	reported	igd	2	TRUE
120	rs394872	T	C	T	C	0.0111807	-0.000107897	0.536237	0.536519	FALSE	FALSE	FALSE	ukb-b-8297	21	46582100	0.000184074	462933	0.56	Non-cancer illness code, self-reported: kidney stone/ureter stone/bladder stone || id:ukb-b-8297	Non-cancer illness code, self-reported: kidney stone/ureter stone/bladder stone	Non-cancer illness code, self-reported: kidney stone/ureter stone/bladder stone || ||	TRUE	igd	NA	NA	NA	NA	NA	NA	NA	21	46582100	0.00200285	2.39999e-08	NA	ieu-b-111	triglycerides || id:ieu-b-111	TRUE	reported	igd	2	TRUE
121	rs3974807	T	C	T	C	0.0159776	0.000199731	0.189267	0.189151	FALSE	FALSE	FALSE	ukb-b-8297	11	49161967	0.000233911	462933	0.39	Non-cancer illness code, self-reported: kidney stone/ureter stone/bladder stone || id:ukb-b-8297	Non-cancer illness code, self-reported: kidney stone/ureter stone/bladder stone	Non-cancer illness code, self-reported: kidney stone/ureter stone/bladder stone || ||	TRUE	igd	NA	NA	NA	NA	NA	NA	NA	11	49161967	0.00253125	2.80001e-10	NA	ieu-b-111	triglycerides || id:ieu-b-111	TRUE	reported	igd	2	TRUE
122	rs4128205	C	A	C	A	0.0115011	1.20004e-05	0.509173	0.509085	FALSE	FALSE	FALSE	ukb-b-8297	2	165467068	0.000184361	462933	0.95	Non-cancer illness code, self-reported: kidney stone/ureter stone/bladder stone || id:ukb-b-8297	Non-cancer illness code, self-reported: kidney stone/ureter stone/bladder stone	Non-cancer illness code, self-reported: kidney stone/ureter stone/bladder stone || ||	TRUE	igd	NA	NA	NA	NA	NA	NA	NA	2	165467068	0.00199472	8.10009e-09	NA	ieu-b-111	triglycerides || id:ieu-b-111	TRUE	reported	igd	2	TRUE
123	rs4134963	T	C	T	C	-0.0189544	-3.58832e-05	0.189878	0.189739	FALSE	FALSE	FALSE	ukb-b-8297	6	20486798	0.000234665	462933	0.88	Non-cancer illness code, self-reported: kidney stone/ureter stone/bladder stone || id:ukb-b-8297	Non-cancer illness code, self-reported: kidney stone/ureter stone/bladder stone	Non-cancer illness code, self-reported: kidney stone/ureter stone/bladder stone || ||	TRUE	igd	NA	NA	NA	NA	NA	NA	NA	6	20486798	0.00254235	8.99912e-14	NA	ieu-b-111	triglycerides || id:ieu-b-111	TRUE	reported	igd	2	TRUE
124	rs41785	A	C	A	C	-0.0150445	6.34064e-06	0.417487	0.41747	FALSE	FALSE	FALSE	ukb-b-8297	7	116486020	0.000185779	462933	0.97	Non-cancer illness code, self-reported: kidney stone/ureter stone/bladder stone || id:ukb-b-8297	Non-cancer illness code, self-reported: kidney stone/ureter stone/bladder stone	Non-cancer illness code, self-reported: kidney stone/ureter stone/bladder stone || ||	TRUE	igd	NA	NA	NA	NA	NA	NA	NA	7	116486020	0.00201492	8.19974e-14	NA	ieu-b-111	triglycerides || id:ieu-b-111	TRUE	reported	igd	2	TRUE
125	rs4253750	C	T	C	T	0.0177576	-0.000105494	0.214455	0.214344	FALSE	FALSE	FALSE	ukb-b-8297	22	46613852	0.000224054	462933	0.64	Non-cancer illness code, self-reported: kidney stone/ureter stone/bladder stone || id:ukb-b-8297	Non-cancer illness code, self-reported: kidney stone/ureter stone/bladder stone	Non-cancer illness code, self-reported: kidney stone/ureter stone/bladder stone || ||	TRUE	igd	NA	NA	NA	NA	NA	NA	NA	22	46613852	0.00243701	3.19963e-13	NA	ieu-b-111	triglycerides || id:ieu-b-111	TRUE	reported	igd	2	TRUE
126	rs4665972	C	T	C	T	-0.10025	-0.00065082	0.604587	0.6045	FALSE	FALSE	FALSE	ukb-b-8297	2	27598097	0.000188172	462933	0.000539995	Non-cancer illness code, self-reported: kidney stone/ureter stone/bladder stone || id:ukb-b-8297	Non-cancer illness code, self-reported: kidney stone/ureter stone/bladder stone	Non-cancer illness code, self-reported: kidney stone/ureter stone/bladder stone || ||	TRUE	igd	NA	NA	NA	NA	NA	NA	NA	2	27598097	0.00203577	1e-200	NA	ieu-b-111	triglycerides || id:ieu-b-111	TRUE	reported	igd	2	TRUE
127	rs4675812	A	G	A	G	-0.0142305	-3.77946e-05	0.587882	0.587771	FALSE	FALSE	FALSE	ukb-b-8297	2	242395674	0.000185962	462933	0.84	Non-cancer illness code, self-reported: kidney stone/ureter stone/bladder stone || id:ukb-b-8297	Non-cancer illness code, self-reported: kidney stone/ureter stone/bladder stone	Non-cancer illness code, self-reported: kidney stone/ureter stone/bladder stone || ||	TRUE	igd	NA	NA	NA	NA	NA	NA	NA	2	242395674	0.00201176	1.50003e-12	NA	ieu-b-111	triglycerides || id:ieu-b-111	TRUE	reported	igd	2	TRUE
128	rs4731701	T	C	T	C	-0.0325803	-8.31987e-05	0.493088	0.492998	FALSE	FALSE	FALSE	ukb-b-8297	7	130430930	0.000183475	462933	0.649999	Non-cancer illness code, self-reported: kidney stone/ureter stone/bladder stone || id:ukb-b-8297	Non-cancer illness code, self-reported: kidney stone/ureter stone/bladder stone	Non-cancer illness code, self-reported: kidney stone/ureter stone/bladder stone || ||	TRUE	igd	NA	NA	NA	NA	NA	NA	NA	7	130430930	0.00198921	2.70023e-60	NA	ieu-b-111	triglycerides || id:ieu-b-111	TRUE	reported	igd	2	TRUE
129	rs4760254	C	G	C	G	-0.0281414	0.000283121	0.23908	0.238961	FALSE	TRUE	FALSE	ukb-b-8297	12	57766392	0.000214216	462933	0.19	Non-cancer illness code, self-reported: kidney stone/ureter stone/bladder stone || id:ukb-b-8297	Non-cancer illness code, self-reported: kidney stone/ureter stone/bladder stone	Non-cancer illness code, self-reported: kidney stone/ureter stone/bladder stone || ||	TRUE	igd	NA	NA	NA	NA	NA	NA	NA	12	57766392	0.00232488	1e-33	NA	ieu-b-111	triglycerides || id:ieu-b-111	TRUE	reported	igd	2	TRUE
130	rs4761234	C	T	C	T	-0.0140236	5.05262e-05	0.484365	0.484596	FALSE	FALSE	FALSE	ukb-b-8297	12	69732105	0.000183631	462933	0.780001	Non-cancer illness code, self-reported: kidney stone/ureter stone/bladder stone || id:ukb-b-8297	Non-cancer illness code, self-reported: kidney stone/ureter stone/bladder stone	Non-cancer illness code, self-reported: kidney stone/ureter stone/bladder stone || ||	TRUE	igd	NA	NA	NA	NA	NA	NA	NA	12	69732105	0.00199376	1.99986e-12	NA	ieu-b-111	triglycerides || id:ieu-b-111	TRUE	reported	igd	2	TRUE
131	rs4765148	T	G	T	G	-0.0251537	0.000134984	0.312686	0.31275	FALSE	FALSE	FALSE	ukb-b-8297	12	124478637	0.000197604	462933	0.49	Non-cancer illness code, self-reported: kidney stone/ureter stone/bladder stone || id:ukb-b-8297	Non-cancer illness code, self-reported: kidney stone/ureter stone/bladder stone	Non-cancer illness code, self-reported: kidney stone/ureter stone/bladder stone || ||	TRUE	igd	NA	NA	NA	NA	NA	NA	NA	12	124478637	0.0021456	9.70063e-32	NA	ieu-b-111	triglycerides || id:ieu-b-111	TRUE	reported	igd	2	TRUE
132	rs483082	T	G	T	G	0.0862119	-0.000190539	0.23535	0.235241	FALSE	FALSE	FALSE	ukb-b-8297	19	45416178	0.000216296	462933	0.38	Non-cancer illness code, self-reported: kidney stone/ureter stone/bladder stone || id:ukb-b-8297	Non-cancer illness code, self-reported: kidney stone/ureter stone/bladder stone	Non-cancer illness code, self-reported: kidney stone/ureter stone/bladder stone || ||	TRUE	igd	NA	NA	NA	NA	NA	NA	NA	19	45416178	0.00234474	1e-200	NA	ieu-b-111	triglycerides || id:ieu-b-111	TRUE	reported	igd	2	TRUE
133	rs483808	T	C	T	C	-0.0136636	-0.00042232	0.701973	0.701856	FALSE	FALSE	FALSE	ukb-b-8297	19	7957481	0.000201437	462933	0.0359998	Non-cancer illness code, self-reported: kidney stone/ureter stone/bladder stone || id:ukb-b-8297	Non-cancer illness code, self-reported: kidney stone/ureter stone/bladder stone	Non-cancer illness code, self-reported: kidney stone/ureter stone/bladder stone || ||	TRUE	igd	NA	NA	NA	NA	NA	NA	NA	19	7957481	0.00218517	4e-10	NA	ieu-b-111	triglycerides || id:ieu-b-111	TRUE	reported	igd	2	TRUE
134	rs4841580	C	T	C	T	-0.0245383	-0.000139108	0.434941	0.434979	FALSE	FALSE	FALSE	ukb-b-8297	8	11517977	0.000185356	462933	0.450001	Non-cancer illness code, self-reported: kidney stone/ureter stone/bladder stone || id:ukb-b-8297	Non-cancer illness code, self-reported: kidney stone/ureter stone/bladder stone	Non-cancer illness code, self-reported: kidney stone/ureter stone/bladder stone || ||	TRUE	igd	NA	NA	NA	NA	NA	NA	NA	8	11517977	0.00200093	1.39991e-34	NA	ieu-b-111	triglycerides || id:ieu-b-111	TRUE	reported	igd	2	TRUE
135	rs4969179	G	T	G	T	-0.0177529	0.000115045	0.60445	0.60444	FALSE	FALSE	FALSE	ukb-b-8297	17	76391454	0.000187507	462933	0.54	Non-cancer illness code, self-reported: kidney stone/ureter stone/bladder stone || id:ukb-b-8297	Non-cancer illness code, self-reported: kidney stone/ureter stone/bladder stone	Non-cancer illness code, self-reported: kidney stone/ureter stone/bladder stone || ||	TRUE	igd	NA	NA	NA	NA	NA	NA	NA	17	76391454	0.00203649	2.80027e-18	NA	ieu-b-111	triglycerides || id:ieu-b-111	TRUE	reported	igd	2	TRUE
136	rs4976033	G	A	G	A	0.0177909	7.63643e-05	0.402122	0.401945	FALSE	FALSE	FALSE	ukb-b-8297	5	67714246	0.000189078	462933	0.69	Non-cancer illness code, self-reported: kidney stone/ureter stone/bladder stone || id:ukb-b-8297	Non-cancer illness code, self-reported: kidney stone/ureter stone/bladder stone	Non-cancer illness code, self-reported: kidney stone/ureter stone/bladder stone || ||	TRUE	igd	NA	NA	NA	NA	NA	NA	NA	5	67714246	0.00205178	4.30031e-18	NA	ieu-b-111	triglycerides || id:ieu-b-111	TRUE	reported	igd	2	TRUE
137	rs499293	A	G	A	G	-0.0117912	-8.71225e-06	0.65807	0.658145	FALSE	FALSE	FALSE	ukb-b-8297	11	30504660	0.000192952	462933	0.96	Non-cancer illness code, self-reported: kidney stone/ureter stone/bladder stone || id:ukb-b-8297	Non-cancer illness code, self-reported: kidney stone/ureter stone/bladder stone	Non-cancer illness code, self-reported: kidney stone/ureter stone/bladder stone || ||	TRUE	igd	NA	NA	NA	NA	NA	NA	NA	11	30504660	0.00208902	1.7e-08	NA	ieu-b-111	triglycerides || id:ieu-b-111	TRUE	reported	igd	2	TRUE
138	rs5112	G	C	G	C	0.0684501	0.000308813	0.533428	0.533534	FALSE	TRUE	TRUE	ukb-b-8297	19	45430280	0.000196779	462933	0.12	Non-cancer illness code, self-reported: kidney stone/ureter stone/bladder stone || id:ukb-b-8297	Non-cancer illness code, self-reported: kidney stone/ureter stone/bladder stone	Non-cancer illness code, self-reported: kidney stone/ureter stone/bladder stone || ||	TRUE	igd	NA	NA	NA	NA	NA	NA	NA	19	45430280	0.00213412	1e-200	NA	ieu-b-111	triglycerides || id:ieu-b-111	TRUE	reported	igd	2	FALSE
139	rs551243	C	G	C	G	0.0143952	0.000151016	0.469258	0.469293	FALSE	TRUE	TRUE	ukb-b-8297	11	66074483	0.000183979	462933	0.41	Non-cancer illness code, self-reported: kidney stone/ureter stone/bladder stone || id:ukb-b-8297	Non-cancer illness code, self-reported: kidney stone/ureter stone/bladder stone	Non-cancer illness code, self-reported: kidney stone/ureter stone/bladder stone || ||	TRUE	igd	NA	NA	NA	NA	NA	NA	NA	11	66074483	0.00199178	4.90004e-13	NA	ieu-b-111	triglycerides || id:ieu-b-111	TRUE	reported	igd	2	FALSE
140	rs55646464	T	G	T	G	0.0121913	-0.000188606	0.300087	0.300173	FALSE	FALSE	FALSE	ukb-b-8297	5	173324971	0.000199991	462933	0.35	Non-cancer illness code, self-reported: kidney stone/ureter stone/bladder stone || id:ukb-b-8297	Non-cancer illness code, self-reported: kidney stone/ureter stone/bladder stone	Non-cancer illness code, self-reported: kidney stone/ureter stone/bladder stone || ||	TRUE	igd	NA	NA	NA	NA	NA	NA	NA	5	173324971	0.00217016	1.89998e-08	NA	ieu-b-111	triglycerides || id:ieu-b-111	TRUE	reported	igd	2	TRUE
141	rs55966194	G	C	G	C	-0.0178509	-6.83502e-06	0.281997	0.281875	FALSE	TRUE	FALSE	ukb-b-8297	20	45599090	0.000203584	462933	0.97	Non-cancer illness code, self-reported: kidney stone/ureter stone/bladder stone || id:ukb-b-8297	Non-cancer illness code, self-reported: kidney stone/ureter stone/bladder stone	Non-cancer illness code, self-reported: kidney stone/ureter stone/bladder stone || ||	TRUE	igd	NA	NA	NA	NA	NA	NA	NA	20	45599090	0.00221245	7.10068e-16	NA	ieu-b-111	triglycerides || id:ieu-b-111	TRUE	reported	igd	2	TRUE
142	rs56397607	G	A	G	A	0.0174851	-0.000193216	0.182538	0.182577	FALSE	FALSE	FALSE	ukb-b-8297	10	114042643	0.000237322	462933	0.42	Non-cancer illness code, self-reported: kidney stone/ureter stone/bladder stone || id:ukb-b-8297	Non-cancer illness code, self-reported: kidney stone/ureter stone/bladder stone	Non-cancer illness code, self-reported: kidney stone/ureter stone/bladder stone || ||	TRUE	igd	NA	NA	NA	NA	NA	NA	NA	10	114042643	0.00257608	1.10002e-11	NA	ieu-b-111	triglycerides || id:ieu-b-111	TRUE	reported	igd	2	TRUE
143	rs56902258	A	T	A	T	-0.0151434	9.93879e-05	0.196198	0.196266	FALSE	TRUE	FALSE	ukb-b-8297	14	23733114	0.000231099	462933	0.67	Non-cancer illness code, self-reported: kidney stone/ureter stone/bladder stone || id:ukb-b-8297	Non-cancer illness code, self-reported: kidney stone/ureter stone/bladder stone	Non-cancer illness code, self-reported: kidney stone/ureter stone/bladder stone || ||	TRUE	igd	NA	NA	NA	NA	NA	NA	NA	14	23733114	0.0025129	1.7e-09	NA	ieu-b-111	triglycerides || id:ieu-b-111	TRUE	reported	igd	2	TRUE
144	rs5755799	G	C	G	C	0.0118859	-0.000298897	0.453747	0.453773	FALSE	TRUE	TRUE	ukb-b-8297	22	36012864	0.000184185	462933	0.1	Non-cancer illness code, self-reported: kidney stone/ureter stone/bladder stone || id:ukb-b-8297	Non-cancer illness code, self-reported: kidney stone/ureter stone/bladder stone	Non-cancer illness code, self-reported: kidney stone/ureter stone/bladder stone || ||	TRUE	igd	NA	NA	NA	NA	NA	NA	NA	22	36012864	0.00200343	2.99999e-09	NA	ieu-b-111	triglycerides || id:ieu-b-111	TRUE	reported	igd	2	FALSE
145	rs581080	C	G	C	G	0.0175432	0.000213169	0.819008	0.818955	FALSE	TRUE	FALSE	ukb-b-8297	9	15305378	0.000237907	462933	0.37	Non-cancer illness code, self-reported: kidney stone/ureter stone/bladder stone || id:ukb-b-8297	Non-cancer illness code, self-reported: kidney stone/ureter stone/bladder stone	Non-cancer illness code, self-reported: kidney stone/ureter stone/bladder stone || ||	TRUE	igd	NA	NA	NA	NA	NA	NA	NA	9	15305378	0.00258442	1.10002e-11	NA	ieu-b-111	triglycerides || id:ieu-b-111	TRUE	reported	igd	2	TRUE
146	rs6028716	A	G	A	G	-0.0128217	0.000267117	0.258428	0.258441	FALSE	FALSE	FALSE	ukb-b-8297	20	38547459	0.00021009	462933	0.2	Non-cancer illness code, self-reported: kidney stone/ureter stone/bladder stone || id:ukb-b-8297	Non-cancer illness code, self-reported: kidney stone/ureter stone/bladder stone	Non-cancer illness code, self-reported: kidney stone/ureter stone/bladder stone || ||	TRUE	igd	NA	NA	NA	NA	NA	NA	NA	20	38547459	0.00228302	2e-08	NA	ieu-b-111	triglycerides || id:ieu-b-111	TRUE	reported	igd	2	TRUE
147	rs6073958	C	T	C	T	0.0556952	-0.000309402	0.198674	0.198787	FALSE	FALSE	FALSE	ukb-b-8297	20	44551855	0.000229438	462933	0.18	Non-cancer illness code, self-reported: kidney stone/ureter stone/bladder stone || id:ukb-b-8297	Non-cancer illness code, self-reported: kidney stone/ureter stone/bladder stone	Non-cancer illness code, self-reported: kidney stone/ureter stone/bladder stone || ||	TRUE	igd	NA	NA	NA	NA	NA	NA	NA	20	44551855	0.00249344	1.59956e-110	NA	ieu-b-111	triglycerides || id:ieu-b-111	TRUE	reported	igd	2	TRUE
148	rs60856912	T	G	T	G	0.0248329	7.51758e-05	0.162906	0.162997	FALSE	FALSE	FALSE	ukb-b-8297	17	65892343	0.000249357	462933	0.760001	Non-cancer illness code, self-reported: kidney stone/ureter stone/bladder stone || id:ukb-b-8297	Non-cancer illness code, self-reported: kidney stone/ureter stone/bladder stone	Non-cancer illness code, self-reported: kidney stone/ureter stone/bladder stone || ||	TRUE	igd	NA	NA	NA	NA	NA	NA	NA	17	65892343	0.00270829	4.79954e-20	NA	ieu-b-111	triglycerides || id:ieu-b-111	TRUE	reported	igd	2	TRUE
149	rs62102718	T	A	T	A	0.0202348	-0.000188406	0.286196	0.286094	FALSE	TRUE	FALSE	ukb-b-8297	19	33891013	0.000203039	462933	0.35	Non-cancer illness code, self-reported: kidney stone/ureter stone/bladder stone || id:ukb-b-8297	Non-cancer illness code, self-reported: kidney stone/ureter stone/bladder stone	Non-cancer illness code, self-reported: kidney stone/ureter stone/bladder stone || ||	TRUE	igd	NA	NA	NA	NA	NA	NA	NA	19	33891013	0.00220142	3.90032e-20	NA	ieu-b-111	triglycerides || id:ieu-b-111	TRUE	reported	igd	2	TRUE
150	rs62112763	G	C	G	C	0.01935	-0.000173606	0.438929	0.439134	FALSE	TRUE	TRUE	ukb-b-8297	19	7220013	0.000185167	462933	0.35	Non-cancer illness code, self-reported: kidney stone/ureter stone/bladder stone || id:ukb-b-8297	Non-cancer illness code, self-reported: kidney stone/ureter stone/bladder stone	Non-cancer illness code, self-reported: kidney stone/ureter stone/bladder stone || ||	TRUE	igd	NA	NA	NA	NA	NA	NA	NA	19	7220013	0.00200786	5.60015e-22	NA	ieu-b-111	triglycerides || id:ieu-b-111	TRUE	reported	igd	2	FALSE
151	rs62128802	T	C	T	C	-0.0158746	-5.06564e-05	0.183216	0.183099	FALSE	FALSE	FALSE	ukb-b-8297	19	48341814	0.00023784	462933	0.83	Non-cancer illness code, self-reported: kidney stone/ureter stone/bladder stone || id:ukb-b-8297	Non-cancer illness code, self-reported: kidney stone/ureter stone/bladder stone	Non-cancer illness code, self-reported: kidney stone/ureter stone/bladder stone || ||	TRUE	igd	NA	NA	NA	NA	NA	NA	NA	19	48341814	0.00257782	7.39997e-10	NA	ieu-b-111	triglycerides || id:ieu-b-111	TRUE	reported	igd	2	TRUE
152	rs62135012	A	G	A	G	-0.0117482	-3.09374e-06	0.357929	0.357949	FALSE	FALSE	FALSE	ukb-b-8297	2	50731010	0.000191818	462933	0.99	Non-cancer illness code, self-reported: kidney stone/ureter stone/bladder stone || id:ukb-b-8297	Non-cancer illness code, self-reported: kidney stone/ureter stone/bladder stone	Non-cancer illness code, self-reported: kidney stone/ureter stone/bladder stone || ||	TRUE	igd	NA	NA	NA	NA	NA	NA	NA	2	50731010	0.00207507	1.5e-08	NA	ieu-b-111	triglycerides || id:ieu-b-111	TRUE	reported	igd	2	TRUE
153	rs62274099	T	C	T	C	0.0120882	-1.56129e-05	0.424205	0.424215	FALSE	FALSE	FALSE	ukb-b-8297	3	156810578	0.000186534	462933	0.93	Non-cancer illness code, self-reported: kidney stone/ureter stone/bladder stone || id:ukb-b-8297	Non-cancer illness code, self-reported: kidney stone/ureter stone/bladder stone	Non-cancer illness code, self-reported: kidney stone/ureter stone/bladder stone || ||	TRUE	igd	NA	NA	NA	NA	NA	NA	NA	3	156810578	0.00202424	2.30001e-09	NA	ieu-b-111	triglycerides || id:ieu-b-111	TRUE	reported	igd	2	TRUE
154	rs62397245	G	C	G	C	0.0149941	0.000929532	0.22236	0.222499	FALSE	TRUE	FALSE	ukb-b-8297	5	176750688	0.000220859	462933	2.59998e-05	Non-cancer illness code, self-reported: kidney stone/ureter stone/bladder stone || id:ukb-b-8297	Non-cancer illness code, self-reported: kidney stone/ureter stone/bladder stone	Non-cancer illness code, self-reported: kidney stone/ureter stone/bladder stone || ||	TRUE	igd	NA	NA	NA	NA	NA	NA	NA	5	176750688	0.00239634	3.89996e-10	NA	ieu-b-111	triglycerides || id:ieu-b-111	TRUE	reported	igd	2	TRUE
155	rs62427982	T	C	T	C	-0.0133153	0.000170272	0.32217	0.322062	FALSE	FALSE	FALSE	ukb-b-8297	6	107437166	0.000196739	462933	0.39	Non-cancer illness code, self-reported: kidney stone/ureter stone/bladder stone || id:ukb-b-8297	Non-cancer illness code, self-reported: kidney stone/ureter stone/bladder stone	Non-cancer illness code, self-reported: kidney stone/ureter stone/bladder stone || ||	TRUE	igd	NA	NA	NA	NA	NA	NA	NA	6	107437166	0.00213196	4.20001e-10	NA	ieu-b-111	triglycerides || id:ieu-b-111	TRUE	reported	igd	2	TRUE
156	rs6432622	G	A	G	A	-0.0108868	-0.000111154	0.490264	0.490249	FALSE	FALSE	FALSE	ukb-b-8297	2	161340270	0.000182992	462933	0.54	Non-cancer illness code, self-reported: kidney stone/ureter stone/bladder stone || id:ukb-b-8297	Non-cancer illness code, self-reported: kidney stone/ureter stone/bladder stone	Non-cancer illness code, self-reported: kidney stone/ureter stone/bladder stone || ||	TRUE	igd	NA	NA	NA	NA	NA	NA	NA	2	161340270	0.00198007	3.79997e-08	NA	ieu-b-111	triglycerides || id:ieu-b-111	TRUE	reported	igd	2	TRUE
157	rs6517522	C	T	C	T	-0.0129031	-0.000263855	0.498138	0.498168	FALSE	FALSE	FALSE	ukb-b-8297	21	40553845	0.000183113	462933	0.15	Non-cancer illness code, self-reported: kidney stone/ureter stone/bladder stone || id:ukb-b-8297	Non-cancer illness code, self-reported: kidney stone/ureter stone/bladder stone	Non-cancer illness code, self-reported: kidney stone/ureter stone/bladder stone || ||	TRUE	igd	NA	NA	NA	NA	NA	NA	NA	21	40553845	0.00199242	9.3994e-11	NA	ieu-b-111	triglycerides || id:ieu-b-111	TRUE	reported	igd	2	TRUE
158	rs6532798	T	C	T	C	0.013792	-0.000236371	0.697405	0.697454	FALSE	FALSE	FALSE	ukb-b-8297	4	100054827	0.000199345	462933	0.24	Non-cancer illness code, self-reported: kidney stone/ureter stone/bladder stone || id:ukb-b-8297	Non-cancer illness code, self-reported: kidney stone/ureter stone/bladder stone	Non-cancer illness code, self-reported: kidney stone/ureter stone/bladder stone || ||	TRUE	igd	NA	NA	NA	NA	NA	NA	NA	4	100054827	0.00216353	1.79999e-10	NA	ieu-b-111	triglycerides || id:ieu-b-111	TRUE	reported	igd	2	TRUE
159	rs6562773	G	A	G	A	-0.0120538	-0.00042824	0.547533	0.5474	FALSE	FALSE	FALSE	ukb-b-8297	13	74188935	0.000184982	462933	0.021	Non-cancer illness code, self-reported: kidney stone/ureter stone/bladder stone || id:ukb-b-8297	Non-cancer illness code, self-reported: kidney stone/ureter stone/bladder stone	Non-cancer illness code, self-reported: kidney stone/ureter stone/bladder stone || ||	TRUE	igd	NA	NA	NA	NA	NA	NA	NA	13	74188935	0.00201057	2e-09	NA	ieu-b-111	triglycerides || id:ieu-b-111	TRUE	reported	igd	2	TRUE
160	rs6572807	G	A	G	A	0.0124759	0.000121383	0.267065	0.266918	FALSE	FALSE	FALSE	ukb-b-8297	14	52480621	0.00020695	462933	0.56	Non-cancer illness code, self-reported: kidney stone/ureter stone/bladder stone || id:ukb-b-8297	Non-cancer illness code, self-reported: kidney stone/ureter stone/bladder stone	Non-cancer illness code, self-reported: kidney stone/ureter stone/bladder stone || ||	TRUE	igd	NA	NA	NA	NA	NA	NA	NA	14	52480621	0.00224899	2.90001e-08	NA	ieu-b-111	triglycerides || id:ieu-b-111	TRUE	reported	igd	2	TRUE
161	rs6752845	C	G	C	G	-0.0137812	0.000219263	0.431425	0.431554	FALSE	TRUE	TRUE	ukb-b-8297	2	37095139	0.000185245	462933	0.24	Non-cancer illness code, self-reported: kidney stone/ureter stone/bladder stone || id:ukb-b-8297	Non-cancer illness code, self-reported: kidney stone/ureter stone/bladder stone	Non-cancer illness code, self-reported: kidney stone/ureter stone/bladder stone || ||	TRUE	igd	NA	NA	NA	NA	NA	NA	NA	2	37095139	0.00200389	6.09958e-12	NA	ieu-b-111	triglycerides || id:ieu-b-111	TRUE	reported	igd	2	FALSE
162	rs676210	A	G	A	G	-0.0735169	0.000142728	0.205293	0.205364	FALSE	FALSE	FALSE	ukb-b-8297	2	21231524	0.000226403	462933	0.53	Non-cancer illness code, self-reported: kidney stone/ureter stone/bladder stone || id:ukb-b-8297	Non-cancer illness code, self-reported: kidney stone/ureter stone/bladder stone	Non-cancer illness code, self-reported: kidney stone/ureter stone/bladder stone || ||	TRUE	igd	NA	NA	NA	NA	NA	NA	NA	2	21231524	0.00244968	7.09578e-198	NA	ieu-b-111	triglycerides || id:ieu-b-111	TRUE	reported	igd	2	TRUE
163	rs6792725	G	A	G	A	-0.0152543	-0.000238083	0.692404	0.692397	FALSE	FALSE	FALSE	ukb-b-8297	3	24520283	0.000204441	462933	0.24	Non-cancer illness code, self-reported: kidney stone/ureter stone/bladder stone || id:ukb-b-8297	Non-cancer illness code, self-reported: kidney stone/ureter stone/bladder stone	Non-cancer illness code, self-reported: kidney stone/ureter stone/bladder stone || ||	TRUE	igd	NA	NA	NA	NA	NA	NA	NA	3	24520283	0.00221886	6.20012e-12	NA	ieu-b-111	triglycerides || id:ieu-b-111	TRUE	reported	igd	2	TRUE
164	rs67981690	G	A	G	A	0.0299225	0.000128929	0.129887	0.129884	FALSE	FALSE	FALSE	ukb-b-8297	12	21343886	0.000273991	462933	0.64	Non-cancer illness code, self-reported: kidney stone/ureter stone/bladder stone || id:ukb-b-8297	Non-cancer illness code, self-reported: kidney stone/ureter stone/bladder stone	Non-cancer illness code, self-reported: kidney stone/ureter stone/bladder stone || ||	TRUE	igd	NA	NA	NA	NA	NA	NA	NA	12	21343886	0.00297454	8.30042e-24	NA	ieu-b-111	triglycerides || id:ieu-b-111	TRUE	reported	igd	2	TRUE
165	rs6800707	G	C	G	C	0.0298848	2.07312e-05	0.810543	0.810478	FALSE	TRUE	FALSE	ukb-b-8297	3	52516293	0.00023383	462933	0.93	Non-cancer illness code, self-reported: kidney stone/ureter stone/bladder stone || id:ukb-b-8297	Non-cancer illness code, self-reported: kidney stone/ureter stone/bladder stone	Non-cancer illness code, self-reported: kidney stone/ureter stone/bladder stone || ||	TRUE	igd	NA	NA	NA	NA	NA	NA	NA	3	52516293	0.00253832	5.30029e-32	NA	ieu-b-111	triglycerides || id:ieu-b-111	TRUE	reported	igd	2	TRUE
166	rs6805924	T	G	T	G	0.0109684	0.000144207	0.430548	0.430551	FALSE	FALSE	FALSE	ukb-b-8297	3	69879670	0.000184805	462933	0.44	Non-cancer illness code, self-reported: kidney stone/ureter stone/bladder stone || id:ukb-b-8297	Non-cancer illness code, self-reported: kidney stone/ureter stone/bladder stone	Non-cancer illness code, self-reported: kidney stone/ureter stone/bladder stone || ||	TRUE	igd	NA	NA	NA	NA	NA	NA	NA	3	69879670	0.00200571	4.49997e-08	NA	ieu-b-111	triglycerides || id:ieu-b-111	TRUE	reported	igd	2	TRUE
167	rs684773	C	A	C	A	0.0291133	0.000125277	0.766797	0.766863	FALSE	FALSE	FALSE	ukb-b-8297	3	135956305	0.000216229	462933	0.56	Non-cancer illness code, self-reported: kidney stone/ureter stone/bladder stone || id:ukb-b-8297	Non-cancer illness code, self-reported: kidney stone/ureter stone/bladder stone	Non-cancer illness code, self-reported: kidney stone/ureter stone/bladder stone || ||	TRUE	igd	NA	NA	NA	NA	NA	NA	NA	3	135956305	0.00234718	2.49977e-35	NA	ieu-b-111	triglycerides || id:ieu-b-111	TRUE	reported	igd	2	TRUE
168	rs6882076	C	T	C	T	0.0331011	0.000122933	0.634285	0.634394	FALSE	FALSE	FALSE	ukb-b-8297	5	156390297	0.000189975	462933	0.52	Non-cancer illness code, self-reported: kidney stone/ureter stone/bladder stone || id:ukb-b-8297	Non-cancer illness code, self-reported: kidney stone/ureter stone/bladder stone	Non-cancer illness code, self-reported: kidney stone/ureter stone/bladder stone || ||	TRUE	igd	NA	NA	NA	NA	NA	NA	NA	5	156390297	0.00206122	4.90004e-58	NA	ieu-b-111	triglycerides || id:ieu-b-111	TRUE	reported	igd	2	TRUE
169	rs6916318	T	A	T	A	0.0267283	0.000150435	0.530533	0.530411	FALSE	TRUE	TRUE	ukb-b-8297	6	127435106	0.000183689	462933	0.41	Non-cancer illness code, self-reported: kidney stone/ureter stone/bladder stone || id:ukb-b-8297	Non-cancer illness code, self-reported: kidney stone/ureter stone/bladder stone	Non-cancer illness code, self-reported: kidney stone/ureter stone/bladder stone || ||	TRUE	igd	NA	NA	NA	NA	NA	NA	NA	6	127435106	0.0019907	4.19952e-41	NA	ieu-b-111	triglycerides || id:ieu-b-111	TRUE	reported	igd	2	FALSE
170	rs696825	T	C	T	C	-0.0202838	0.000489413	0.252926	0.252877	FALSE	FALSE	FALSE	ukb-b-8297	9	86583076	0.000210629	462933	0.02	Non-cancer illness code, self-reported: kidney stone/ureter stone/bladder stone || id:ukb-b-8297	Non-cancer illness code, self-reported: kidney stone/ureter stone/bladder stone	Non-cancer illness code, self-reported: kidney stone/ureter stone/bladder stone || ||	TRUE	igd	NA	NA	NA	NA	NA	NA	NA	9	86583076	0.00228763	7.50067e-19	NA	ieu-b-111	triglycerides || id:ieu-b-111	TRUE	reported	igd	2	TRUE
171	rs698927	C	A	C	A	-0.0183059	0.000273511	0.183785	0.183818	FALSE	FALSE	FALSE	ukb-b-8297	1	93836218	0.000236611	462933	0.25	Non-cancer illness code, self-reported: kidney stone/ureter stone/bladder stone || id:ukb-b-8297	Non-cancer illness code, self-reported: kidney stone/ureter stone/bladder stone	Non-cancer illness code, self-reported: kidney stone/ureter stone/bladder stone || ||	TRUE	igd	NA	NA	NA	NA	NA	NA	NA	1	93836218	0.00256302	9.20026e-13	NA	ieu-b-111	triglycerides || id:ieu-b-111	TRUE	reported	igd	2	TRUE
172	rs6999569	G	A	G	A	-0.0860885	-0.000393172	0.470737	0.470746	FALSE	FALSE	FALSE	ukb-b-8297	8	126475770	0.000183455	462933	0.032	Non-cancer illness code, self-reported: kidney stone/ureter stone/bladder stone || id:ukb-b-8297	Non-cancer illness code, self-reported: kidney stone/ureter stone/bladder stone	Non-cancer illness code, self-reported: kidney stone/ureter stone/bladder stone || ||	TRUE	igd	NA	NA	NA	NA	NA	NA	NA	8	126475770	0.00198061	1e-200	NA	ieu-b-111	triglycerides || id:ieu-b-111	TRUE	reported	igd	2	TRUE
173	rs7077812	C	T	C	T	0.0142284	0.000433931	0.194911	0.194813	FALSE	FALSE	FALSE	ukb-b-8297	10	81096071	0.000230853	462933	0.0599998	Non-cancer illness code, self-reported: kidney stone/ureter stone/bladder stone || id:ukb-b-8297	Non-cancer illness code, self-reported: kidney stone/ureter stone/bladder stone	Non-cancer illness code, self-reported: kidney stone/ureter stone/bladder stone || ||	TRUE	igd	NA	NA	NA	NA	NA	NA	NA	10	81096071	0.00250611	1.40001e-08	NA	ieu-b-111	triglycerides || id:ieu-b-111	TRUE	reported	igd	2	TRUE
174	rs7134375	A	C	A	C	-0.0171435	-0.000157939	0.431174	0.431317	FALSE	FALSE	FALSE	ukb-b-8297	12	20473758	0.000184706	462933	0.39	Non-cancer illness code, self-reported: kidney stone/ureter stone/bladder stone || id:ukb-b-8297	Non-cancer illness code, self-reported: kidney stone/ureter stone/bladder stone	Non-cancer illness code, self-reported: kidney stone/ureter stone/bladder stone || ||	TRUE	igd	NA	NA	NA	NA	NA	NA	NA	12	20473758	0.00200504	1.20005e-17	NA	ieu-b-111	triglycerides || id:ieu-b-111	TRUE	reported	igd	2	TRUE
175	rs7135509	C	T	C	T	-0.0121338	4.88433e-05	0.293196	0.293191	FALSE	FALSE	FALSE	ukb-b-8297	12	22765676	0.000203742	462933	0.81	Non-cancer illness code, self-reported: kidney stone/ureter stone/bladder stone || id:ukb-b-8297	Non-cancer illness code, self-reported: kidney stone/ureter stone/bladder stone	Non-cancer illness code, self-reported: kidney stone/ureter stone/bladder stone || ||	TRUE	igd	NA	NA	NA	NA	NA	NA	NA	12	22765676	0.00221197	4.09996e-08	NA	ieu-b-111	triglycerides || id:ieu-b-111	TRUE	reported	igd	2	TRUE
176	rs7140110	C	T	C	T	0.0283172	0.000354991	0.298338	0.298343	FALSE	FALSE	FALSE	ukb-b-8297	13	114544024	0.000200367	462933	0.0759994	Non-cancer illness code, self-reported: kidney stone/ureter stone/bladder stone || id:ukb-b-8297	Non-cancer illness code, self-reported: kidney stone/ureter stone/bladder stone	Non-cancer illness code, self-reported: kidney stone/ureter stone/bladder stone || ||	TRUE	igd	NA	NA	NA	NA	NA	NA	NA	13	114544024	0.00217811	1.20005e-38	NA	ieu-b-111	triglycerides || id:ieu-b-111	TRUE	reported	igd	2	TRUE
177	rs71538127	G	C	G	C	0.0176494	0.000438613	0.122052	0.121957	FALSE	TRUE	FALSE	ukb-b-8297	7	1010801	0.00028008	462933	0.12	Non-cancer illness code, self-reported: kidney stone/ureter stone/bladder stone || id:ukb-b-8297	Non-cancer illness code, self-reported: kidney stone/ureter stone/bladder stone	Non-cancer illness code, self-reported: kidney stone/ureter stone/bladder stone || ||	TRUE	igd	NA	NA	NA	NA	NA	NA	NA	7	1010801	0.00303718	6.19998e-09	NA	ieu-b-111	triglycerides || id:ieu-b-111	TRUE	reported	igd	2	TRUE
178	rs71603401	G	A	G	A	0.0264991	-0.000171948	0.136804	0.13683	FALSE	FALSE	FALSE	ukb-b-8297	4	18034463	0.000268837	462933	0.52	Non-cancer illness code, self-reported: kidney stone/ureter stone/bladder stone || id:ukb-b-8297	Non-cancer illness code, self-reported: kidney stone/ureter stone/bladder stone	Non-cancer illness code, self-reported: kidney stone/ureter stone/bladder stone || ||	TRUE	igd	NA	NA	NA	NA	NA	NA	NA	4	18034463	0.00291753	1.10002e-19	NA	ieu-b-111	triglycerides || id:ieu-b-111	TRUE	reported	igd	2	TRUE
179	rs7239575	C	T	C	T	-0.0160767	-3.58903e-05	0.490494	0.490536	FALSE	FALSE	FALSE	ukb-b-8297	18	21120035	0.000183111	462933	0.84	Non-cancer illness code, self-reported: kidney stone/ureter stone/bladder stone || id:ukb-b-8297	Non-cancer illness code, self-reported: kidney stone/ureter stone/bladder stone	Non-cancer illness code, self-reported: kidney stone/ureter stone/bladder stone || ||	TRUE	igd	NA	NA	NA	NA	NA	NA	NA	18	21120035	0.00199133	6.79986e-16	NA	ieu-b-111	triglycerides || id:ieu-b-111	TRUE	reported	igd	2	TRUE
180	rs7244	A	G	A	G	0.0151978	-0.000100702	0.174166	0.174319	FALSE	FALSE	FALSE	ukb-b-8297	5	153800513	0.000241224	462933	0.68	Non-cancer illness code, self-reported: kidney stone/ureter stone/bladder stone || id:ukb-b-8297	Non-cancer illness code, self-reported: kidney stone/ureter stone/bladder stone	Non-cancer illness code, self-reported: kidney stone/ureter stone/bladder stone || ||	TRUE	igd	NA	NA	NA	NA	NA	NA	NA	5	153800513	0.00261808	6.4e-09	NA	ieu-b-111	triglycerides || id:ieu-b-111	TRUE	reported	igd	2	TRUE
181	rs72603744	C	A	C	A	-0.0125232	0.000148612	0.315623	0.315515	FALSE	FALSE	FALSE	ukb-b-8297	7	75647167	0.000197089	462933	0.450001	Non-cancer illness code, self-reported: kidney stone/ureter stone/bladder stone || id:ukb-b-8297	Non-cancer illness code, self-reported: kidney stone/ureter stone/bladder stone	Non-cancer illness code, self-reported: kidney stone/ureter stone/bladder stone || ||	TRUE	igd	NA	NA	NA	NA	NA	NA	NA	7	75647167	0.00213684	4.60002e-09	NA	ieu-b-111	triglycerides || id:ieu-b-111	TRUE	reported	igd	2	TRUE
182	rs72644085	C	T	C	T	-0.0196036	0.000109507	0.146036	0.146157	FALSE	FALSE	FALSE	ukb-b-8297	5	55783832	0.000259074	462933	0.67	Non-cancer illness code, self-reported: kidney stone/ureter stone/bladder stone || id:ukb-b-8297	Non-cancer illness code, self-reported: kidney stone/ureter stone/bladder stone	Non-cancer illness code, self-reported: kidney stone/ureter stone/bladder stone || ||	TRUE	igd	NA	NA	NA	NA	NA	NA	NA	5	55783832	0.00281241	3.19963e-12	NA	ieu-b-111	triglycerides || id:ieu-b-111	TRUE	reported	igd	2	TRUE
183	rs7274718	A	G	A	G	0.0159491	-5.25248e-05	0.598516	0.59852	FALSE	FALSE	FALSE	ukb-b-8297	20	56113783	0.00018676	462933	0.780001	Non-cancer illness code, self-reported: kidney stone/ureter stone/bladder stone || id:ukb-b-8297	Non-cancer illness code, self-reported: kidney stone/ureter stone/bladder stone	Non-cancer illness code, self-reported: kidney stone/ureter stone/bladder stone || ||	TRUE	igd	NA	NA	NA	NA	NA	NA	NA	20	56113783	0.00202919	3.80014e-15	NA	ieu-b-111	triglycerides || id:ieu-b-111	TRUE	reported	igd	2	TRUE
184	rs729761	G	T	G	T	0.0177868	-0.000519769	0.711859	0.711869	FALSE	FALSE	FALSE	ukb-b-8297	6	43804571	0.00020429	462933	0.0109999	Non-cancer illness code, self-reported: kidney stone/ureter stone/bladder stone || id:ukb-b-8297	Non-cancer illness code, self-reported: kidney stone/ureter stone/bladder stone	Non-cancer illness code, self-reported: kidney stone/ureter stone/bladder stone || ||	TRUE	igd	NA	NA	NA	NA	NA	NA	NA	6	43804571	0.00221435	9.49948e-16	NA	ieu-b-111	triglycerides || id:ieu-b-111	TRUE	reported	igd	2	TRUE
185	rs73025562	A	G	A	G	0.0138633	0.000511461	0.245879	0.245758	FALSE	FALSE	FALSE	ukb-b-8297	6	160562481	0.000213378	462933	0.017	Non-cancer illness code, self-reported: kidney stone/ureter stone/bladder stone || id:ukb-b-8297	Non-cancer illness code, self-reported: kidney stone/ureter stone/bladder stone	Non-cancer illness code, self-reported: kidney stone/ureter stone/bladder stone || ||	TRUE	igd	NA	NA	NA	NA	NA	NA	NA	6	160562481	0.00231292	2e-09	NA	ieu-b-111	triglycerides || id:ieu-b-111	TRUE	reported	igd	2	TRUE
186	rs7308584	A	G	A	G	0.0149992	0.000302718	0.184436	0.184557	FALSE	FALSE	FALSE	ukb-b-8297	12	6706744	0.000236643	462933	0.2	Non-cancer illness code, self-reported: kidney stone/ureter stone/bladder stone || id:ukb-b-8297	Non-cancer illness code, self-reported: kidney stone/ureter stone/bladder stone	Non-cancer illness code, self-reported: kidney stone/ureter stone/bladder stone || ||	TRUE	igd	NA	NA	NA	NA	NA	NA	NA	12	6706744	0.00256911	5.30005e-09	NA	ieu-b-111	triglycerides || id:ieu-b-111	TRUE	reported	igd	2	TRUE
187	rs73238173	G	C	G	C	-0.0165938	-0.000392734	0.129955	0.130044	FALSE	TRUE	FALSE	ukb-b-8297	3	142110644	0.000272097	462933	0.15	Non-cancer illness code, self-reported: kidney stone/ureter stone/bladder stone || id:ukb-b-8297	Non-cancer illness code, self-reported: kidney stone/ureter stone/bladder stone	Non-cancer illness code, self-reported: kidney stone/ureter stone/bladder stone || ||	TRUE	igd	NA	NA	NA	NA	NA	NA	NA	3	142110644	0.00295427	1.89998e-08	NA	ieu-b-111	triglycerides || id:ieu-b-111	TRUE	reported	igd	2	TRUE
188	rs7400002	G	A	G	A	0.0139701	3.54494e-06	0.230609	0.230837	FALSE	FALSE	FALSE	ukb-b-8297	13	114524944	0.000217649	462933	0.99	Non-cancer illness code, self-reported: kidney stone/ureter stone/bladder stone || id:ukb-b-8297	Non-cancer illness code, self-reported: kidney stone/ureter stone/bladder stone	Non-cancer illness code, self-reported: kidney stone/ureter stone/bladder stone || ||	TRUE	igd	NA	NA	NA	NA	NA	NA	NA	13	114524944	0.00236663	3.59998e-09	NA	ieu-b-111	triglycerides || id:ieu-b-111	TRUE	reported	igd	2	TRUE
189	rs742036	A	G	A	G	-0.0143632	-4.46749e-05	0.375259	0.375309	FALSE	FALSE	FALSE	ukb-b-8297	16	960725	0.000188812	462933	0.81	Non-cancer illness code, self-reported: kidney stone/ureter stone/bladder stone || id:ukb-b-8297	Non-cancer illness code, self-reported: kidney stone/ureter stone/bladder stone	Non-cancer illness code, self-reported: kidney stone/ureter stone/bladder stone || ||	TRUE	igd	NA	NA	NA	NA	NA	NA	NA	16	960725	0.00205112	2.49977e-12	NA	ieu-b-111	triglycerides || id:ieu-b-111	TRUE	reported	igd	2	TRUE
190	rs7424120	T	C	T	C	-0.0123561	-1.43106e-05	0.601724	0.602771	FALSE	FALSE	FALSE	ukb-b-8297	2	59319706	0.000187517	462933	0.94	Non-cancer illness code, self-reported: kidney stone/ureter stone/bladder stone || id:ukb-b-8297	Non-cancer illness code, self-reported: kidney stone/ureter stone/bladder stone	Non-cancer illness code, self-reported: kidney stone/ureter stone/bladder stone || ||	TRUE	igd	TRUE	rs7424120	rs7594743	C	T	C	T	2	59313974	0.00203065	1.2e-09	NA	ieu-b-111	triglycerides || id:ieu-b-111	TRUE	reported	igd	2	TRUE
191	rs75721796	A	G	A	G	0.0210491	0.000168672	0.214459	0.229312	FALSE	FALSE	FALSE	ukb-b-8297	7	150298249	0.000217688	462933	0.44	Non-cancer illness code, self-reported: kidney stone/ureter stone/bladder stone || id:ukb-b-8297	Non-cancer illness code, self-reported: kidney stone/ureter stone/bladder stone	Non-cancer illness code, self-reported: kidney stone/ureter stone/bladder stone || ||	TRUE	igd	TRUE	rs75721796	rs11981976	A	G	T	C	7	150296604	0.00245993	1.20005e-17	NA	ieu-b-111	triglycerides || id:ieu-b-111	TRUE	reported	igd	2	TRUE
192	rs75942983	T	A	T	A	-0.0201303	0.000235697	0.083627	0.105726	FALSE	TRUE	FALSE	ukb-b-8297	12	62804079	0.000297831	462933	0.43	Non-cancer illness code, self-reported: kidney stone/ureter stone/bladder stone || id:ukb-b-8297	Non-cancer illness code, self-reported: kidney stone/ureter stone/bladder stone	Non-cancer illness code, self-reported: kidney stone/ureter stone/bladder stone || ||	TRUE	igd	TRUE	rs75942983	rs17661264	T	A	C	T	12	62787720	0.00361206	2.5e-08	NA	ieu-b-111	triglycerides || id:ieu-b-111	TRUE	reported	igd	2	TRUE
193	rs7704653	G	A	G	A	0.0157533	7.35565e-06	0.723029	0.722995	FALSE	FALSE	FALSE	ukb-b-8297	5	90255685	0.000206915	462933	0.97	Non-cancer illness code, self-reported: kidney stone/ureter stone/bladder stone || id:ukb-b-8297	Non-cancer illness code, self-reported: kidney stone/ureter stone/bladder stone	Non-cancer illness code, self-reported: kidney stone/ureter stone/bladder stone || ||	TRUE	igd	NA	NA	NA	NA	NA	NA	NA	5	90255685	0.00224582	2.29985e-12	NA	ieu-b-111	triglycerides || id:ieu-b-111	TRUE	reported	igd	2	TRUE
194	rs7714361	C	A	C	A	0.0138858	-6.83785e-05	0.233667	0.233641	FALSE	FALSE	FALSE	ukb-b-8297	5	112490629	0.000218052	462933	0.75	Non-cancer illness code, self-reported: kidney stone/ureter stone/bladder stone || id:ukb-b-8297	Non-cancer illness code, self-reported: kidney stone/ureter stone/bladder stone	Non-cancer illness code, self-reported: kidney stone/ureter stone/bladder stone || ||	TRUE	igd	NA	NA	NA	NA	NA	NA	NA	5	112490629	0.00236622	4.39997e-09	NA	ieu-b-111	triglycerides || id:ieu-b-111	TRUE	reported	igd	2	TRUE
195	rs7735249	G	C	G	C	0.0268635	7.69607e-05	0.112767	0.112728	FALSE	TRUE	FALSE	ukb-b-8297	5	53310139	0.000291294	462933	0.79	Non-cancer illness code, self-reported: kidney stone/ureter stone/bladder stone || id:ukb-b-8297	Non-cancer illness code, self-reported: kidney stone/ureter stone/bladder stone	Non-cancer illness code, self-reported: kidney stone/ureter stone/bladder stone || ||	TRUE	igd	NA	NA	NA	NA	NA	NA	NA	5	53310139	0.00315997	1.9002e-17	NA	ieu-b-111	triglycerides || id:ieu-b-111	TRUE	reported	igd	2	TRUE
196	rs7786339	T	C	T	C	0.016328	-3.76322e-05	0.168936	0.16892	FALSE	FALSE	FALSE	ukb-b-8297	7	72139093	0.000244722	462933	0.88	Non-cancer illness code, self-reported: kidney stone/ureter stone/bladder stone || id:ukb-b-8297	Non-cancer illness code, self-reported: kidney stone/ureter stone/bladder stone	Non-cancer illness code, self-reported: kidney stone/ureter stone/bladder stone || ||	TRUE	igd	NA	NA	NA	NA	NA	NA	NA	7	72139093	0.00265352	7.59994e-10	NA	ieu-b-111	triglycerides || id:ieu-b-111	TRUE	reported	igd	2	TRUE
197	rs7847285	C	T	C	T	-0.0116104	8.72286e-05	0.589213	0.58938	FALSE	FALSE	FALSE	ukb-b-8297	9	13723175	0.000186597	462933	0.64	Non-cancer illness code, self-reported: kidney stone/ureter stone/bladder stone || id:ukb-b-8297	Non-cancer illness code, self-reported: kidney stone/ureter stone/bladder stone	Non-cancer illness code, self-reported: kidney stone/ureter stone/bladder stone || ||	TRUE	igd	NA	NA	NA	NA	NA	NA	NA	9	13723175	0.00202626	1e-08	NA	ieu-b-111	triglycerides || id:ieu-b-111	TRUE	reported	igd	2	TRUE
198	rs78588343	A	G	A	G	-0.0155231	-0.000288265	0.176216	0.176421	FALSE	FALSE	FALSE	ukb-b-8297	6	7249460	0.000240093	462933	0.23	Non-cancer illness code, self-reported: kidney stone/ureter stone/bladder stone || id:ukb-b-8297	Non-cancer illness code, self-reported: kidney stone/ureter stone/bladder stone	Non-cancer illness code, self-reported: kidney stone/ureter stone/bladder stone || ||	TRUE	igd	NA	NA	NA	NA	NA	NA	NA	6	7249460	0.0026035	2.5e-09	NA	ieu-b-111	triglycerides || id:ieu-b-111	TRUE	reported	igd	2	TRUE
199	rs7861679	T	C	T	C	0.0122025	-9.86177e-05	0.696815	0.696951	FALSE	FALSE	FALSE	ukb-b-8297	9	123375589	0.000199558	462933	0.62	Non-cancer illness code, self-reported: kidney stone/ureter stone/bladder stone || id:ukb-b-8297	Non-cancer illness code, self-reported: kidney stone/ureter stone/bladder stone	Non-cancer illness code, self-reported: kidney stone/ureter stone/bladder stone || ||	TRUE	igd	NA	NA	NA	NA	NA	NA	NA	9	123375589	0.00216741	1.79999e-08	NA	ieu-b-111	triglycerides || id:ieu-b-111	TRUE	reported	igd	2	TRUE
200	rs7947951	G	A	G	A	0.0193777	-0.000132314	0.689254	0.689433	FALSE	FALSE	FALSE	ukb-b-8297	11	13356030	0.000197712	462933	0.5	Non-cancer illness code, self-reported: kidney stone/ureter stone/bladder stone || id:ukb-b-8297	Non-cancer illness code, self-reported: kidney stone/ureter stone/bladder stone	Non-cancer illness code, self-reported: kidney stone/ureter stone/bladder stone || ||	TRUE	igd	NA	NA	NA	NA	NA	NA	NA	11	13356030	0.00214074	1.39991e-19	NA	ieu-b-111	triglycerides || id:ieu-b-111	TRUE	reported	igd	2	TRUE
201	rs8102873	T	C	T	C	0.0123302	0.000115167	0.584919	0.584671	FALSE	FALSE	FALSE	ukb-b-8297	19	57488423	0.000185786	462933	0.54	Non-cancer illness code, self-reported: kidney stone/ureter stone/bladder stone || id:ukb-b-8297	Non-cancer illness code, self-reported: kidney stone/ureter stone/bladder stone	Non-cancer illness code, self-reported: kidney stone/ureter stone/bladder stone || ||	TRUE	igd	NA	NA	NA	NA	NA	NA	NA	19	57488423	0.00201474	9.40005e-10	NA	ieu-b-111	triglycerides || id:ieu-b-111	TRUE	reported	igd	2	TRUE
202	rs8126001	T	C	T	C	-0.0163778	0.000406176	0.489576	0.489521	FALSE	FALSE	FALSE	ukb-b-8297	20	62711459	0.000183755	462933	0.0269998	Non-cancer illness code, self-reported: kidney stone/ureter stone/bladder stone || id:ukb-b-8297	Non-cancer illness code, self-reported: kidney stone/ureter stone/bladder stone	Non-cancer illness code, self-reported: kidney stone/ureter stone/bladder stone || ||	TRUE	igd	NA	NA	NA	NA	NA	NA	NA	20	62711459	0.00199681	2.39994e-16	NA	ieu-b-111	triglycerides || id:ieu-b-111	TRUE	reported	igd	2	TRUE
203	rs852388	C	G	C	G	0.0157124	0.000142363	0.211278	0.211295	FALSE	TRUE	FALSE	ukb-b-8297	7	5574239	0.00022641	462933	0.53	Non-cancer illness code, self-reported: kidney stone/ureter stone/bladder stone || id:ukb-b-8297	Non-cancer illness code, self-reported: kidney stone/ureter stone/bladder stone	Non-cancer illness code, self-reported: kidney stone/ureter stone/bladder stone || ||	TRUE	igd	NA	NA	NA	NA	NA	NA	NA	7	5574239	0.00245601	1.6e-10	NA	ieu-b-111	triglycerides || id:ieu-b-111	TRUE	reported	igd	2	TRUE
204	rs867939	A	G	A	G	-0.0136048	-9.68255e-05	0.57621	0.576199	FALSE	FALSE	FALSE	ukb-b-8297	18	19911690	0.000186252	462933	0.6	Non-cancer illness code, self-reported: kidney stone/ureter stone/bladder stone || id:ukb-b-8297	Non-cancer illness code, self-reported: kidney stone/ureter stone/bladder stone	Non-cancer illness code, self-reported: kidney stone/ureter stone/bladder stone || ||	TRUE	igd	NA	NA	NA	NA	NA	NA	NA	18	19911690	0.00202516	1.80011e-11	NA	ieu-b-111	triglycerides || id:ieu-b-111	TRUE	reported	igd	2	TRUE
205	rs880315	C	T	C	T	-0.011772	0.000425731	0.340211	0.34018	FALSE	FALSE	FALSE	ukb-b-8297	1	10796866	0.000194401	462933	0.0290001	Non-cancer illness code, self-reported: kidney stone/ureter stone/bladder stone || id:ukb-b-8297	Non-cancer illness code, self-reported: kidney stone/ureter stone/bladder stone	Non-cancer illness code, self-reported: kidney stone/ureter stone/bladder stone || ||	TRUE	igd	NA	NA	NA	NA	NA	NA	NA	1	10796866	0.00210497	2.19999e-08	NA	ieu-b-111	triglycerides || id:ieu-b-111	TRUE	reported	igd	2	TRUE
206	rs921971	C	T	C	T	0.01565	3.39809e-05	0.265901	0.265996	FALSE	FALSE	FALSE	ukb-b-8297	18	57861663	0.000207442	462933	0.87	Non-cancer illness code, self-reported: kidney stone/ureter stone/bladder stone || id:ukb-b-8297	Non-cancer illness code, self-reported: kidney stone/ureter stone/bladder stone	Non-cancer illness code, self-reported: kidney stone/ureter stone/bladder stone || ||	TRUE	igd	NA	NA	NA	NA	NA	NA	NA	18	57861663	0.00225602	4.00037e-12	NA	ieu-b-111	triglycerides || id:ieu-b-111	TRUE	reported	igd	2	TRUE
207	rs9368503	T	A	T	A	-0.0119616	-9.76041e-05	0.510113	0.51018	FALSE	TRUE	TRUE	ukb-b-8297	6	27303745	0.000183418	462933	0.59	Non-cancer illness code, self-reported: kidney stone/ureter stone/bladder stone || id:ukb-b-8297	Non-cancer illness code, self-reported: kidney stone/ureter stone/bladder stone	Non-cancer illness code, self-reported: kidney stone/ureter stone/bladder stone || ||	TRUE	igd	NA	NA	NA	NA	NA	NA	NA	6	27303745	0.00198801	1.79999e-09	NA	ieu-b-111	triglycerides || id:ieu-b-111	TRUE	reported	igd	2	FALSE
208	rs9376511	G	A	G	A	-0.0154993	0.000381051	0.203288	0.203355	FALSE	FALSE	FALSE	ukb-b-8297	6	140611419	0.000227327	462933	0.0940005	Non-cancer illness code, self-reported: kidney stone/ureter stone/bladder stone || id:ukb-b-8297	Non-cancer illness code, self-reported: kidney stone/ureter stone/bladder stone	Non-cancer illness code, self-reported: kidney stone/ureter stone/bladder stone || ||	TRUE	igd	NA	NA	NA	NA	NA	NA	NA	6	140611419	0.00246511	3.2e-10	NA	ieu-b-111	triglycerides || id:ieu-b-111	TRUE	reported	igd	2	TRUE
209	rs9425589	A	G	A	G	-0.0137618	-0.000193262	0.566781	0.566944	FALSE	FALSE	FALSE	ukb-b-8297	1	172355276	0.000184848	462933	0.3	Non-cancer illness code, self-reported: kidney stone/ureter stone/bladder stone || id:ukb-b-8297	Non-cancer illness code, self-reported: kidney stone/ureter stone/bladder stone	Non-cancer illness code, self-reported: kidney stone/ureter stone/bladder stone || ||	TRUE	igd	NA	NA	NA	NA	NA	NA	NA	1	172355276	0.00200182	6.20012e-12	NA	ieu-b-111	triglycerides || id:ieu-b-111	TRUE	reported	igd	2	TRUE
210	rs9436661	G	T	G	T	-0.0777322	0.00011118	0.352919	0.352861	FALSE	FALSE	FALSE	ukb-b-8297	1	62904575	0.000191884	462933	0.56	Non-cancer illness code, self-reported: kidney stone/ureter stone/bladder stone || id:ukb-b-8297	Non-cancer illness code, self-reported: kidney stone/ureter stone/bladder stone	Non-cancer illness code, self-reported: kidney stone/ureter stone/bladder stone || ||	TRUE	igd	NA	NA	NA	NA	NA	NA	NA	1	62904575	0.00207793	1e-200	NA	ieu-b-111	triglycerides || id:ieu-b-111	TRUE	reported	igd	2	TRUE
211	rs9480889	G	C	G	C	0.0163067	0.00028239	0.783137	0.783178	FALSE	TRUE	FALSE	ukb-b-8297	6	109189021	0.000222403	462933	0.2	Non-cancer illness code, self-reported: kidney stone/ureter stone/bladder stone || id:ukb-b-8297	Non-cancer illness code, self-reported: kidney stone/ureter stone/bladder stone	Non-cancer illness code, self-reported: kidney stone/ureter stone/bladder stone || ||	TRUE	igd	NA	NA	NA	NA	NA	NA	NA	6	109189021	0.0024101	1.29987e-11	NA	ieu-b-111	triglycerides || id:ieu-b-111	TRUE	reported	igd	2	TRUE
212	rs954244	G	C	G	C	0.015323	0.000233285	0.254641	0.254554	FALSE	TRUE	FALSE	ukb-b-8297	2	121309231	0.000210179	462933	0.27	Non-cancer illness code, self-reported: kidney stone/ureter stone/bladder stone || id:ukb-b-8297	Non-cancer illness code, self-reported: kidney stone/ureter stone/bladder stone	Non-cancer illness code, self-reported: kidney stone/ureter stone/bladder stone || ||	TRUE	igd	NA	NA	NA	NA	NA	NA	NA	2	121309231	0.00227424	1.59993e-11	NA	ieu-b-111	triglycerides || id:ieu-b-111	TRUE	reported	igd	2	TRUE
213	rs9561643	C	A	C	A	0.0167149	-0.00034726	0.314726	0.314584	FALSE	FALSE	FALSE	ukb-b-8297	13	95253131	0.000197333	462933	0.0779992	Non-cancer illness code, self-reported: kidney stone/ureter stone/bladder stone || id:ukb-b-8297	Non-cancer illness code, self-reported: kidney stone/ureter stone/bladder stone	Non-cancer illness code, self-reported: kidney stone/ureter stone/bladder stone || ||	TRUE	igd	NA	NA	NA	NA	NA	NA	NA	13	95253131	0.00214481	6.4998e-15	NA	ieu-b-111	triglycerides || id:ieu-b-111	TRUE	reported	igd	2	TRUE
214	rs9584870	C	T	C	T	-0.0123562	3.76316e-05	0.366179	0.366141	FALSE	FALSE	FALSE	ukb-b-8297	13	99245866	0.000193519	462933	0.85	Non-cancer illness code, self-reported: kidney stone/ureter stone/bladder stone || id:ukb-b-8297	Non-cancer illness code, self-reported: kidney stone/ureter stone/bladder stone	Non-cancer illness code, self-reported: kidney stone/ureter stone/bladder stone || ||	TRUE	igd	NA	NA	NA	NA	NA	NA	NA	13	99245866	0.00210377	4.30002e-09	NA	ieu-b-111	triglycerides || id:ieu-b-111	TRUE	reported	igd	2	TRUE
215	rs970069	T	C	T	C	0.0162322	-3.90522e-05	0.212039	0.2119	FALSE	FALSE	FALSE	ukb-b-8297	5	140888248	0.000224372	462933	0.86	Non-cancer illness code, self-reported: kidney stone/ureter stone/bladder stone || id:ukb-b-8297	Non-cancer illness code, self-reported: kidney stone/ureter stone/bladder stone	Non-cancer illness code, self-reported: kidney stone/ureter stone/bladder stone || ||	TRUE	igd	NA	NA	NA	NA	NA	NA	NA	5	140888248	0.00243455	2.60016e-11	NA	ieu-b-111	triglycerides || id:ieu-b-111	TRUE	reported	igd	2	TRUE
216	rs9831084	C	T	C	T	-0.0118516	-0.000320469	0.461922	0.461726	FALSE	FALSE	FALSE	ukb-b-8297	3	37025661	0.000183968	462933	0.0819993	Non-cancer illness code, self-reported: kidney stone/ureter stone/bladder stone || id:ukb-b-8297	Non-cancer illness code, self-reported: kidney stone/ureter stone/bladder stone	Non-cancer illness code, self-reported: kidney stone/ureter stone/bladder stone || ||	TRUE	igd	NA	NA	NA	NA	NA	NA	NA	3	37025661	0.00199656	2.90001e-09	NA	ieu-b-111	triglycerides || id:ieu-b-111	TRUE	reported	igd	2	TRUE
217	rs9889402	A	G	A	G	0.0122827	0.000212211	0.728192	0.728079	FALSE	FALSE	FALSE	ukb-b-8297	17	73364216	0.000205282	462933	0.3	Non-cancer illness code, self-reported: kidney stone/ureter stone/bladder stone || id:ukb-b-8297	Non-cancer illness code, self-reported: kidney stone/ureter stone/bladder stone	Non-cancer illness code, self-reported: kidney stone/ureter stone/bladder stone || ||	TRUE	igd	NA	NA	NA	NA	NA	NA	NA	17	73364216	0.00222926	3.59998e-08	NA	ieu-b-111	triglycerides || id:ieu-b-111	TRUE	reported	igd	2	TRUE
218	rs9902027	T	C	T	C	-0.0151609	-0.000150294	0.77437	0.774306	FALSE	FALSE	FALSE	ukb-b-8297	17	7440984	0.00021966	462933	0.49	Non-cancer illness code, self-reported: kidney stone/ureter stone/bladder stone || id:ukb-b-8297	Non-cancer illness code, self-reported: kidney stone/ureter stone/bladder stone	Non-cancer illness code, self-reported: kidney stone/ureter stone/bladder stone || ||	TRUE	igd	NA	NA	NA	NA	NA	NA	NA	17	7440984	0.00238645	2.1e-10	NA	ieu-b-111	triglycerides || id:ieu-b-111	TRUE	reported	igd	2	TRUE
219	rs998584	A	C	A	C	0.0401182	-0.000158776	0.482727	0.482771	FALSE	FALSE	FALSE	ukb-b-8297	6	43757896	0.000183596	462933	0.39	Non-cancer illness code, self-reported: kidney stone/ureter stone/bladder stone || id:ukb-b-8297	Non-cancer illness code, self-reported: kidney stone/ureter stone/bladder stone	Non-cancer illness code, self-reported: kidney stone/ureter stone/bladder stone || ||	TRUE	igd	NA	NA	NA	NA	NA	NA	NA	6	43757896	0.00198999	2.19989e-90	NA	ieu-b-111	triglycerides || id:ieu-b-111	TRUE	reported	igd	2	TRUE

## Sheet: Table S2
low-density lipoprotein cholesterol[LDL-C]:Outcome data were extracted and harmonizing the datasets
	SNP	effect_allele.exposure	other_allele.exposure	effect_allele.outcome	other_allele.outcome	beta.exposure	beta.outcome	eaf.exposure	eaf.outcome	remove	palindromic	ambiguous	id.outcome	chr	pos	se.outcome	samplesize.outcome	pval.outcome	outcome	originalname.outcome	outcome.deprecated	mr_keep.outcome	data_source.outcome	proxy.outcome	target_snp.outcome	proxy_snp.outcome	target_a1.outcome	target_a2.outcome	proxy_a1.outcome	proxy_a2.outcome	chr.exposure	pos.exposure	se.exposure	pval.exposure	samplesize.exposure	id.exposure	exposure	mr_keep.exposure	pval_origin.exposure	data_source.exposure	action	mr_keep
1	rs1010759	A	G	A	G	-0.0231042	-0.000161437	0.140367	0.140394	FALSE	FALSE	FALSE	ukb-b-8297	20	34147630	0.000263792	462933	0.54	Non-cancer illness code, self-reported: kidney stone/ureter stone/bladder stone || id:ukb-b-8297	Non-cancer illness code, self-reported: kidney stone/ureter stone/bladder stone	Non-cancer illness code, self-reported: kidney stone/ureter stone/bladder stone || ||	TRUE	igd	NA	NA	NA	NA	NA	NA	NA	20	34147630	0.00300476	1.50003e-14	NA	ieu-b-110	LDL cholesterol || id:ieu-b-110	TRUE	reported	igd	2	TRUE
2	rs10231941	C	T	C	T	0.0198565	0.000242256	0.177717	0.17768	FALSE	FALSE	FALSE	ukb-b-8297	7	100532540	0.000239499	462933	0.31	Non-cancer illness code, self-reported: kidney stone/ureter stone/bladder stone || id:ukb-b-8297	Non-cancer illness code, self-reported: kidney stone/ureter stone/bladder stone	Non-cancer illness code, self-reported: kidney stone/ureter stone/bladder stone || ||	TRUE	igd	NA	NA	NA	NA	NA	NA	NA	7	100532540	0.00272709	3.29989e-13	NA	ieu-b-110	LDL cholesterol || id:ieu-b-110	TRUE	reported	igd	2	TRUE
3	rs10448340	G	T	G	T	-0.0150594	-0.000321166	0.319765	0.3197	FALSE	FALSE	FALSE	ukb-b-8297	9	139320069	0.000196379	462933	0.1	Non-cancer illness code, self-reported: kidney stone/ureter stone/bladder stone || id:ukb-b-8297	Non-cancer illness code, self-reported: kidney stone/ureter stone/bladder stone	Non-cancer illness code, self-reported: kidney stone/ureter stone/bladder stone || ||	TRUE	igd	NA	NA	NA	NA	NA	NA	NA	9	139320069	0.00223737	1.69981e-11	NA	ieu-b-110	LDL cholesterol || id:ieu-b-110	TRUE	reported	igd	2	TRUE
4	rs10832963	G	T	G	T	0.0173059	-3.51157e-05	0.744224	0.744278	FALSE	FALSE	FALSE	ukb-b-8297	11	18664241	0.000210359	462933	0.87	Non-cancer illness code, self-reported: kidney stone/ureter stone/bladder stone || id:ukb-b-8297	Non-cancer illness code, self-reported: kidney stone/ureter stone/bladder stone	Non-cancer illness code, self-reported: kidney stone/ureter stone/bladder stone || ||	TRUE	igd	NA	NA	NA	NA	NA	NA	NA	11	18664241	0.00239616	5.10035e-13	NA	ieu-b-110	LDL cholesterol || id:ieu-b-110	TRUE	reported	igd	2	TRUE
5	rs10910476	T	C	T	C	0.0123938	-2.28577e-05	0.555163	0.555163	FALSE	FALSE	FALSE	ukb-b-8297	1	234734956	0.000185116	462933	0.9	Non-cancer illness code, self-reported: kidney stone/ureter stone/bladder stone || id:ukb-b-8297	Non-cancer illness code, self-reported: kidney stone/ureter stone/bladder stone	Non-cancer illness code, self-reported: kidney stone/ureter stone/bladder stone || ||	TRUE	igd	NA	NA	NA	NA	NA	NA	NA	1	234734956	0.00210193	3.69999e-09	NA	ieu-b-110	LDL cholesterol || id:ieu-b-110	TRUE	reported	igd	2	TRUE
6	rs11014204	T	C	T	C	0.0137924	-4.63654e-05	0.280227	0.280282	FALSE	FALSE	FALSE	ukb-b-8297	10	18720845	0.000204575	462933	0.82	Non-cancer illness code, self-reported: kidney stone/ureter stone/bladder stone || id:ukb-b-8297	Non-cancer illness code, self-reported: kidney stone/ureter stone/bladder stone	Non-cancer illness code, self-reported: kidney stone/ureter stone/bladder stone || ||	TRUE	igd	NA	NA	NA	NA	NA	NA	NA	10	18720845	0.00233007	3.2e-09	NA	ieu-b-110	LDL cholesterol || id:ieu-b-110	TRUE	reported	igd	2	TRUE
7	rs11065385	G	A	G	A	-0.0244904	0.00017285	0.690891	0.690722	FALSE	FALSE	FALSE	ukb-b-8297	12	121423386	0.000198238	462933	0.38	Non-cancer illness code, self-reported: kidney stone/ureter stone/bladder stone || id:ukb-b-8297	Non-cancer illness code, self-reported: kidney stone/ureter stone/bladder stone	Non-cancer illness code, self-reported: kidney stone/ureter stone/bladder stone || ||	TRUE	igd	NA	NA	NA	NA	NA	NA	NA	12	121423386	0.00225744	1.99986e-27	NA	ieu-b-110	LDL cholesterol || id:ieu-b-110	TRUE	reported	igd	2	TRUE
8	rs11099097	T	C	T	C	-0.0181876	9.44624e-05	0.291333	0.291229	FALSE	FALSE	FALSE	ukb-b-8297	4	81167309	0.000202219	462933	0.64	Non-cancer illness code, self-reported: kidney stone/ureter stone/bladder stone || id:ukb-b-8297	Non-cancer illness code, self-reported: kidney stone/ureter stone/bladder stone	Non-cancer illness code, self-reported: kidney stone/ureter stone/bladder stone || ||	TRUE	igd	NA	NA	NA	NA	NA	NA	NA	4	81167309	0.00230231	2.80027e-15	NA	ieu-b-110	LDL cholesterol || id:ieu-b-110	TRUE	reported	igd	2	TRUE
9	rs111273322	A	G	A	G	0.0217698	-0.000153474	0.108352	0.108497	FALSE	FALSE	FALSE	ukb-b-8297	19	45814281	0.000295806	462933	0.6	Non-cancer illness code, self-reported: kidney stone/ureter stone/bladder stone || id:ukb-b-8297	Non-cancer illness code, self-reported: kidney stone/ureter stone/bladder stone	Non-cancer illness code, self-reported: kidney stone/ureter stone/bladder stone || ||	TRUE	igd	NA	NA	NA	NA	NA	NA	NA	19	45814281	0.00334926	8.00018e-11	NA	ieu-b-110	LDL cholesterol || id:ieu-b-110	TRUE	reported	igd	2	TRUE
10	rs11226108	C	G	C	G	-0.016026	2.58728e-05	0.191562	0.191467	FALSE	TRUE	FALSE	ukb-b-8297	11	103870755	0.000233033	462933	0.91	Non-cancer illness code, self-reported: kidney stone/ureter stone/bladder stone || id:ukb-b-8297	Non-cancer illness code, self-reported: kidney stone/ureter stone/bladder stone	Non-cancer illness code, self-reported: kidney stone/ureter stone/bladder stone || ||	TRUE	igd	NA	NA	NA	NA	NA	NA	NA	11	103870755	0.00265376	1.6e-09	NA	ieu-b-110	LDL cholesterol || id:ieu-b-110	TRUE	reported	igd	2	TRUE
11	rs11621792	T	C	T	C	0.0191489	1.8997e-05	0.452867	0.452722	FALSE	FALSE	FALSE	ukb-b-8297	14	24871926	0.00018519	462933	0.92	Non-cancer illness code, self-reported: kidney stone/ureter stone/bladder stone || id:ukb-b-8297	Non-cancer illness code, self-reported: kidney stone/ureter stone/bladder stone	Non-cancer illness code, self-reported: kidney stone/ureter stone/bladder stone || ||	TRUE	igd	NA	NA	NA	NA	NA	NA	NA	14	24871926	0.00211033	1.10002e-19	NA	ieu-b-110	LDL cholesterol || id:ieu-b-110	TRUE	reported	igd	2	TRUE
12	rs1183851	C	T	C	T	0.024377	0.000142939	0.395544	0.395516	FALSE	FALSE	FALSE	ukb-b-8297	1	62958658	0.000188391	462933	0.450001	Non-cancer illness code, self-reported: kidney stone/ureter stone/bladder stone || id:ukb-b-8297	Non-cancer illness code, self-reported: kidney stone/ureter stone/bladder stone	Non-cancer illness code, self-reported: kidney stone/ureter stone/bladder stone || ||	TRUE	igd	NA	NA	NA	NA	NA	NA	NA	1	62958658	0.00213943	4.49987e-30	NA	ieu-b-110	LDL cholesterol || id:ieu-b-110	TRUE	reported	igd	2	TRUE
13	rs12078100	G	C	G	C	0.0131127	0.000235018	0.623087	0.623118	FALSE	TRUE	FALSE	ukb-b-8297	1	16512586	0.000189271	462933	0.21	Non-cancer illness code, self-reported: kidney stone/ureter stone/bladder stone || id:ukb-b-8297	Non-cancer illness code, self-reported: kidney stone/ureter stone/bladder stone	Non-cancer illness code, self-reported: kidney stone/ureter stone/bladder stone || ||	TRUE	igd	NA	NA	NA	NA	NA	NA	NA	1	16512586	0.00214876	1e-09	NA	ieu-b-110	LDL cholesterol || id:ieu-b-110	TRUE	reported	igd	2	TRUE
14	rs12162782	G	T	G	T	0.0129592	2.45437e-05	0.344365	0.344405	FALSE	FALSE	FALSE	ukb-b-8297	22	50853626	0.000192421	462933	0.9	Non-cancer illness code, self-reported: kidney stone/ureter stone/bladder stone || id:ukb-b-8297	Non-cancer illness code, self-reported: kidney stone/ureter stone/bladder stone	Non-cancer illness code, self-reported: kidney stone/ureter stone/bladder stone || ||	TRUE	igd	NA	NA	NA	NA	NA	NA	NA	22	50853626	0.00219352	3.50002e-09	NA	ieu-b-110	LDL cholesterol || id:ieu-b-110	TRUE	reported	igd	2	TRUE
15	rs12246352	G	A	G	A	0.0257335	-0.000179537	0.103895	0.103842	FALSE	FALSE	FALSE	ukb-b-8297	10	124705307	0.000301066	462933	0.55	Non-cancer illness code, self-reported: kidney stone/ureter stone/bladder stone || id:ukb-b-8297	Non-cancer illness code, self-reported: kidney stone/ureter stone/bladder stone	Non-cancer illness code, self-reported: kidney stone/ureter stone/bladder stone || ||	TRUE	igd	NA	NA	NA	NA	NA	NA	NA	10	124705307	0.00342791	6.00067e-14	NA	ieu-b-110	LDL cholesterol || id:ieu-b-110	TRUE	reported	igd	2	TRUE
16	rs12471768	C	T	C	T	0.0135999	-0.00018674	0.704119	0.704034	FALSE	FALSE	FALSE	ukb-b-8297	2	64928603	0.000200721	462933	0.35	Non-cancer illness code, self-reported: kidney stone/ureter stone/bladder stone || id:ukb-b-8297	Non-cancer illness code, self-reported: kidney stone/ureter stone/bladder stone	Non-cancer illness code, self-reported: kidney stone/ureter stone/bladder stone || ||	TRUE	igd	NA	NA	NA	NA	NA	NA	NA	2	64928603	0.00228112	2.5e-09	NA	ieu-b-110	LDL cholesterol || id:ieu-b-110	TRUE	reported	igd	2	TRUE
17	rs1250258	T	C	T	C	0.0137745	0.000158292	0.736649	0.736663	FALSE	FALSE	FALSE	ukb-b-8297	2	216300185	0.000208438	462933	0.450001	Non-cancer illness code, self-reported: kidney stone/ureter stone/bladder stone || id:ukb-b-8297	Non-cancer illness code, self-reported: kidney stone/ureter stone/bladder stone	Non-cancer illness code, self-reported: kidney stone/ureter stone/bladder stone || ||	TRUE	igd	NA	NA	NA	NA	NA	NA	NA	2	216300185	0.00236771	5.99998e-09	NA	ieu-b-110	LDL cholesterol || id:ieu-b-110	TRUE	reported	igd	2	TRUE
18	rs1260326	C	T	C	T	-0.0347299	-0.000620889	0.604443	0.604288	FALSE	FALSE	FALSE	ukb-b-8297	2	27730940	0.000187053	462933	0.000899995	Non-cancer illness code, self-reported: kidney stone/ureter stone/bladder stone || id:ukb-b-8297	Non-cancer illness code, self-reported: kidney stone/ureter stone/bladder stone	Non-cancer illness code, self-reported: kidney stone/ureter stone/bladder stone || ||	TRUE	igd	NA	NA	NA	NA	NA	NA	NA	2	27730940	0.00212546	5.10035e-60	NA	ieu-b-110	LDL cholesterol || id:ieu-b-110	TRUE	reported	igd	2	TRUE
19	rs12916	C	T	C	T	0.0621175	-0.000197808	0.400537	0.400551	FALSE	FALSE	FALSE	ukb-b-8297	5	74656539	0.000186848	462933	0.29	Non-cancer illness code, self-reported: kidney stone/ureter stone/bladder stone || id:ukb-b-8297	Non-cancer illness code, self-reported: kidney stone/ureter stone/bladder stone	Non-cancer illness code, self-reported: kidney stone/ureter stone/bladder stone || ||	TRUE	igd	NA	NA	NA	NA	NA	NA	NA	5	74656539	0.00212705	1.69824e-187	NA	ieu-b-110	LDL cholesterol || id:ieu-b-110	TRUE	reported	igd	2	TRUE
20	rs13076933	G	T	G	T	-0.020994	-0.000220747	0.259454	0.259351	FALSE	FALSE	FALSE	ukb-b-8297	3	12327431	0.000209914	462933	0.29	Non-cancer illness code, self-reported: kidney stone/ureter stone/bladder stone || id:ukb-b-8297	Non-cancer illness code, self-reported: kidney stone/ureter stone/bladder stone	Non-cancer illness code, self-reported: kidney stone/ureter stone/bladder stone || ||	TRUE	igd	NA	NA	NA	NA	NA	NA	NA	3	12327431	0.00239027	1.59993e-18	NA	ieu-b-110	LDL cholesterol || id:ieu-b-110	TRUE	reported	igd	2	TRUE
21	rs13108218	G	A	G	A	-0.0177871	-4.28424e-05	0.614867	0.614824	FALSE	FALSE	FALSE	ukb-b-8297	4	3443931	0.000189616	462933	0.82	Non-cancer illness code, self-reported: kidney stone/ureter stone/bladder stone || id:ukb-b-8297	Non-cancer illness code, self-reported: kidney stone/ureter stone/bladder stone	Non-cancer illness code, self-reported: kidney stone/ureter stone/bladder stone || ||	TRUE	igd	NA	NA	NA	NA	NA	NA	NA	4	3443931	0.0021598	1.80011e-16	NA	ieu-b-110	LDL cholesterol || id:ieu-b-110	TRUE	reported	igd	2	TRUE
22	rs13121616	G	A	G	A	0.0128507	-7.43035e-05	0.693553	0.693573	FALSE	FALSE	FALSE	ukb-b-8297	4	7212389	0.000198586	462933	0.709999	Non-cancer illness code, self-reported: kidney stone/ureter stone/bladder stone || id:ukb-b-8297	Non-cancer illness code, self-reported: kidney stone/ureter stone/bladder stone	Non-cancer illness code, self-reported: kidney stone/ureter stone/bladder stone || ||	TRUE	igd	NA	NA	NA	NA	NA	NA	NA	4	7212389	0.00226135	1.29999e-08	NA	ieu-b-110	LDL cholesterol || id:ieu-b-110	TRUE	reported	igd	2	TRUE
23	rs1350559	G	C	G	C	0.0137824	0.000234087	0.401347	0.40144	FALSE	TRUE	FALSE	ukb-b-8297	8	9367743	0.000187668	462933	0.21	Non-cancer illness code, self-reported: kidney stone/ureter stone/bladder stone || id:ukb-b-8297	Non-cancer illness code, self-reported: kidney stone/ureter stone/bladder stone	Non-cancer illness code, self-reported: kidney stone/ureter stone/bladder stone || ||	TRUE	igd	NA	NA	NA	NA	NA	NA	NA	8	9367743	0.00213685	1.09999e-10	NA	ieu-b-110	LDL cholesterol || id:ieu-b-110	TRUE	reported	igd	2	TRUE
24	rs143020224	G	C	G	C	-0.168952	-0.000113863	0.118603	0.118528	FALSE	TRUE	FALSE	ukb-b-8297	19	11187324	0.000283666	462933	0.69	Non-cancer illness code, self-reported: kidney stone/ureter stone/bladder stone || id:ukb-b-8297	Non-cancer illness code, self-reported: kidney stone/ureter stone/bladder stone	Non-cancer illness code, self-reported: kidney stone/ureter stone/bladder stone || ||	TRUE	igd	NA	NA	NA	NA	NA	NA	NA	19	11187324	0.00320833	1e-200	NA	ieu-b-110	LDL cholesterol || id:ieu-b-110	TRUE	reported	igd	2	TRUE
25	rs150474434	A	G	A	G	-0.0347623	0.00049444	0.101353	0.101367	FALSE	FALSE	FALSE	ukb-b-8297	2	118845121	0.00030545	462933	0.11	Non-cancer illness code, self-reported: kidney stone/ureter stone/bladder stone || id:ukb-b-8297	Non-cancer illness code, self-reported: kidney stone/ureter stone/bladder stone	Non-cancer illness code, self-reported: kidney stone/ureter stone/bladder stone || ||	TRUE	igd	NA	NA	NA	NA	NA	NA	NA	2	118845121	0.00347063	1.29987e-23	NA	ieu-b-110	LDL cholesterol || id:ieu-b-110	TRUE	reported	igd	2	TRUE
26	rs1556562	T	G	T	G	0.0190249	-0.000115459	0.790033	0.790216	FALSE	FALSE	FALSE	ukb-b-8297	1	93034023	0.000219302	462933	0.6	Non-cancer illness code, self-reported: kidney stone/ureter stone/bladder stone || id:ukb-b-8297	Non-cancer illness code, self-reported: kidney stone/ureter stone/bladder stone	Non-cancer illness code, self-reported: kidney stone/ureter stone/bladder stone || ||	TRUE	igd	NA	NA	NA	NA	NA	NA	NA	1	93034023	0.00248903	2.09991e-14	NA	ieu-b-110	LDL cholesterol || id:ieu-b-110	TRUE	reported	igd	2	TRUE
27	rs17050272	A	G	A	G	-0.0205597	-0.000289781	0.409275	0.409333	FALSE	FALSE	FALSE	ukb-b-8297	2	121306440	0.000186167	462933	0.12	Non-cancer illness code, self-reported: kidney stone/ureter stone/bladder stone || id:ukb-b-8297	Non-cancer illness code, self-reported: kidney stone/ureter stone/bladder stone	Non-cancer illness code, self-reported: kidney stone/ureter stone/bladder stone || ||	TRUE	igd	NA	NA	NA	NA	NA	NA	NA	2	121306440	0.00211549	2.49977e-22	NA	ieu-b-110	LDL cholesterol || id:ieu-b-110	TRUE	reported	igd	2	TRUE
28	rs174564	G	A	G	A	-0.0318977	-0.000349469	0.348557	0.348561	FALSE	FALSE	FALSE	ukb-b-8297	11	61588305	0.000192207	462933	0.0690001	Non-cancer illness code, self-reported: kidney stone/ureter stone/bladder stone || id:ukb-b-8297	Non-cancer illness code, self-reported: kidney stone/ureter stone/bladder stone	Non-cancer illness code, self-reported: kidney stone/ureter stone/bladder stone || ||	TRUE	igd	NA	NA	NA	NA	NA	NA	NA	11	61588305	0.0021896	4.49987e-48	NA	ieu-b-110	LDL cholesterol || id:ieu-b-110	TRUE	reported	igd	2	TRUE
29	rs17476364	C	T	C	T	-0.0216418	-0.000216648	0.108328	0.108345	FALSE	FALSE	FALSE	ukb-b-8297	10	71094504	0.000294843	462933	0.46	Non-cancer illness code, self-reported: kidney stone/ureter stone/bladder stone || id:ukb-b-8297	Non-cancer illness code, self-reported: kidney stone/ureter stone/bladder stone	Non-cancer illness code, self-reported: kidney stone/ureter stone/bladder stone || ||	TRUE	igd	NA	NA	NA	NA	NA	NA	NA	10	71094504	0.00335937	1.2e-10	NA	ieu-b-110	LDL cholesterol || id:ieu-b-110	TRUE	reported	igd	2	TRUE
30	rs17569873	T	C	T	C	0.0171196	-0.000482727	0.201299	0.201086	FALSE	FALSE	FALSE	ukb-b-8297	20	62896110	0.000228565	462933	0.0350002	Non-cancer illness code, self-reported: kidney stone/ureter stone/bladder stone || id:ukb-b-8297	Non-cancer illness code, self-reported: kidney stone/ureter stone/bladder stone	Non-cancer illness code, self-reported: kidney stone/ureter stone/bladder stone || ||	TRUE	igd	NA	NA	NA	NA	NA	NA	NA	20	62896110	0.00260335	4.79954e-11	NA	ieu-b-110	LDL cholesterol || id:ieu-b-110	TRUE	reported	igd	2	TRUE
31	rs183130	T	C	T	C	-0.0329541	-4.99312e-05	0.323808	0.323798	FALSE	FALSE	FALSE	ukb-b-8297	16	56991363	0.000195845	462933	0.8	Non-cancer illness code, self-reported: kidney stone/ureter stone/bladder stone || id:ukb-b-8297	Non-cancer illness code, self-reported: kidney stone/ureter stone/bladder stone	Non-cancer illness code, self-reported: kidney stone/ureter stone/bladder stone || ||	TRUE	igd	NA	NA	NA	NA	NA	NA	NA	16	56991363	0.00223034	2.09991e-49	NA	ieu-b-110	LDL cholesterol || id:ieu-b-110	TRUE	reported	igd	2	TRUE
32	rs2043085	C	T	C	T	-0.017018	-0.00025401	0.612225	0.612152	FALSE	FALSE	FALSE	ukb-b-8297	15	58680954	0.00018792	462933	0.18	Non-cancer illness code, self-reported: kidney stone/ureter stone/bladder stone || id:ukb-b-8297	Non-cancer illness code, self-reported: kidney stone/ureter stone/bladder stone	Non-cancer illness code, self-reported: kidney stone/ureter stone/bladder stone || ||	TRUE	igd	NA	NA	NA	NA	NA	NA	NA	15	58680954	0.00214177	1.9002e-15	NA	ieu-b-110	LDL cholesterol || id:ieu-b-110	TRUE	reported	igd	2	TRUE
33	rs2066714	C	T	C	T	0.0210151	-0.00018985	0.128775	0.128843	FALSE	FALSE	FALSE	ukb-b-8297	9	107586753	0.000272903	462933	0.49	Non-cancer illness code, self-reported: kidney stone/ureter stone/bladder stone || id:ukb-b-8297	Non-cancer illness code, self-reported: kidney stone/ureter stone/bladder stone	Non-cancer illness code, self-reported: kidney stone/ureter stone/bladder stone || ||	TRUE	igd	NA	NA	NA	NA	NA	NA	NA	9	107586753	0.00310964	1.39991e-11	NA	ieu-b-110	LDL cholesterol || id:ieu-b-110	TRUE	reported	igd	2	TRUE
34	rs2068888	A	G	A	G	-0.0192081	0.000121409	0.450695	0.450548	FALSE	FALSE	FALSE	ukb-b-8297	10	94839642	0.00018392	462933	0.51	Non-cancer illness code, self-reported: kidney stone/ureter stone/bladder stone || id:ukb-b-8297	Non-cancer illness code, self-reported: kidney stone/ureter stone/bladder stone	Non-cancer illness code, self-reported: kidney stone/ureter stone/bladder stone || ||	TRUE	igd	NA	NA	NA	NA	NA	NA	NA	10	94839642	0.00209421	4.60045e-20	NA	ieu-b-110	LDL cholesterol || id:ieu-b-110	TRUE	reported	igd	2	TRUE
35	rs2073547	G	A	G	A	0.0355498	0.000103607	0.184007	0.183949	FALSE	FALSE	FALSE	ukb-b-8297	7	44582331	0.000234749	462933	0.66	Non-cancer illness code, self-reported: kidney stone/ureter stone/bladder stone || id:ukb-b-8297	Non-cancer illness code, self-reported: kidney stone/ureter stone/bladder stone	Non-cancer illness code, self-reported: kidney stone/ureter stone/bladder stone || ||	TRUE	igd	NA	NA	NA	NA	NA	NA	NA	7	44582331	0.00267287	2.29985e-40	NA	ieu-b-110	LDL cholesterol || id:ieu-b-110	TRUE	reported	igd	2	TRUE
36	rs2160994	C	T	C	T	0.0182581	-0.000119905	0.647494	0.647319	FALSE	FALSE	FALSE	ukb-b-8297	12	50650057	0.000191761	462933	0.53	Non-cancer illness code, self-reported: kidney stone/ureter stone/bladder stone || id:ukb-b-8297	Non-cancer illness code, self-reported: kidney stone/ureter stone/bladder stone	Non-cancer illness code, self-reported: kidney stone/ureter stone/bladder stone || ||	TRUE	igd	NA	NA	NA	NA	NA	NA	NA	12	50650057	0.00218417	6.29941e-17	NA	ieu-b-110	LDL cholesterol || id:ieu-b-110	TRUE	reported	igd	2	TRUE
37	rs2238162	T	C	T	C	-0.0165008	0.000213083	0.522955	0.522884	FALSE	FALSE	FALSE	ukb-b-8297	13	32959199	0.000183293	462933	0.25	Non-cancer illness code, self-reported: kidney stone/ureter stone/bladder stone || id:ukb-b-8297	Non-cancer illness code, self-reported: kidney stone/ureter stone/bladder stone	Non-cancer illness code, self-reported: kidney stone/ureter stone/bladder stone || ||	TRUE	igd	NA	NA	NA	NA	NA	NA	NA	13	32959199	0.00208847	2.80027e-15	NA	ieu-b-110	LDL cholesterol || id:ieu-b-110	TRUE	reported	igd	2	TRUE
38	rs2250802	A	G	A	G	-0.0181939	0.000185891	0.72434	0.724171	FALSE	FALSE	FALSE	ukb-b-8297	10	113921354	0.000204692	462933	0.36	Non-cancer illness code, self-reported: kidney stone/ureter stone/bladder stone || id:ukb-b-8297	Non-cancer illness code, self-reported: kidney stone/ureter stone/bladder stone	Non-cancer illness code, self-reported: kidney stone/ureter stone/bladder stone || ||	TRUE	igd	NA	NA	NA	NA	NA	NA	NA	10	113921354	0.00233224	6.09958e-15	NA	ieu-b-110	LDL cholesterol || id:ieu-b-110	TRUE	reported	igd	2	TRUE
39	rs2256814	A	G	A	G	0.0152618	0.000371964	0.197877	0.197829	FALSE	FALSE	FALSE	ukb-b-8297	20	62373983	0.000230473	462933	0.11	Non-cancer illness code, self-reported: kidney stone/ureter stone/bladder stone || id:ukb-b-8297	Non-cancer illness code, self-reported: kidney stone/ureter stone/bladder stone	Non-cancer illness code, self-reported: kidney stone/ureter stone/bladder stone || ||	TRUE	igd	NA	NA	NA	NA	NA	NA	NA	20	62373983	0.00262512	6.1e-09	NA	ieu-b-110	LDL cholesterol || id:ieu-b-110	TRUE	reported	igd	2	TRUE
40	rs2287622	G	A	G	A	-0.0211572	-0.00029745	0.602794	0.602754	FALSE	FALSE	FALSE	ukb-b-8297	2	169830328	0.000187359	462933	0.11	Non-cancer illness code, self-reported: kidney stone/ureter stone/bladder stone || id:ukb-b-8297	Non-cancer illness code, self-reported: kidney stone/ureter stone/bladder stone	Non-cancer illness code, self-reported: kidney stone/ureter stone/bladder stone || ||	TRUE	igd	NA	NA	NA	NA	NA	NA	NA	2	169830328	0.00212931	2.90001e-23	NA	ieu-b-110	LDL cholesterol || id:ieu-b-110	TRUE	reported	igd	2	TRUE
41	rs2391825	A	G	A	G	-0.0129848	-0.00038442	0.279219	0.279098	FALSE	FALSE	FALSE	ukb-b-8297	13	111035483	0.000204791	462933	0.061	Non-cancer illness code, self-reported: kidney stone/ureter stone/bladder stone || id:ukb-b-8297	Non-cancer illness code, self-reported: kidney stone/ureter stone/bladder stone	Non-cancer illness code, self-reported: kidney stone/ureter stone/bladder stone || ||	TRUE	igd	NA	NA	NA	NA	NA	NA	NA	13	111035483	0.00233356	2.59998e-08	NA	ieu-b-110	LDL cholesterol || id:ieu-b-110	TRUE	reported	igd	2	TRUE
42	rs2519093	T	C	T	C	0.0557289	-7.15774e-05	0.18451	0.184629	FALSE	FALSE	FALSE	ukb-b-8297	9	136141870	0.000235804	462933	0.760001	Non-cancer illness code, self-reported: kidney stone/ureter stone/bladder stone || id:ukb-b-8297	Non-cancer illness code, self-reported: kidney stone/ureter stone/bladder stone	Non-cancer illness code, self-reported: kidney stone/ureter stone/bladder stone || ||	TRUE	igd	NA	NA	NA	NA	NA	NA	NA	9	136141870	0.0026865	1.39991e-95	NA	ieu-b-110	LDL cholesterol || id:ieu-b-110	TRUE	reported	igd	2	TRUE
43	rs2618566	T	G	T	G	-0.0249198	-1.35343e-05	0.659861	0.660045	FALSE	FALSE	FALSE	ukb-b-8297	20	17844684	0.000193138	462933	0.94	Non-cancer illness code, self-reported: kidney stone/ureter stone/bladder stone || id:ukb-b-8297	Non-cancer illness code, self-reported: kidney stone/ureter stone/bladder stone	Non-cancer illness code, self-reported: kidney stone/ureter stone/bladder stone || ||	TRUE	igd	NA	NA	NA	NA	NA	NA	NA	20	17844684	0.00219993	9.60064e-30	NA	ieu-b-110	LDL cholesterol || id:ieu-b-110	TRUE	reported	igd	2	TRUE
44	rs2642438	G	A	G	A	0.0253218	5.93674e-05	0.702657	0.702652	FALSE	FALSE	FALSE	ukb-b-8297	1	220970028	0.000200221	462933	0.77	Non-cancer illness code, self-reported: kidney stone/ureter stone/bladder stone || id:ukb-b-8297	Non-cancer illness code, self-reported: kidney stone/ureter stone/bladder stone	Non-cancer illness code, self-reported: kidney stone/ureter stone/bladder stone || ||	TRUE	igd	NA	NA	NA	NA	NA	NA	NA	1	220970028	0.00227308	8.00018e-29	NA	ieu-b-110	LDL cholesterol || id:ieu-b-110	TRUE	reported	igd	2	TRUE
45	rs2737265	G	A	G	A	-0.0202743	-0.000133107	0.28046	0.280666	FALSE	FALSE	FALSE	ukb-b-8297	8	116667634	0.000203934	462933	0.51	Non-cancer illness code, self-reported: kidney stone/ureter stone/bladder stone || id:ukb-b-8297	Non-cancer illness code, self-reported: kidney stone/ureter stone/bladder stone	Non-cancer illness code, self-reported: kidney stone/ureter stone/bladder stone || ||	TRUE	igd	NA	NA	NA	NA	NA	NA	NA	8	116667634	0.002322	2.49977e-18	NA	ieu-b-110	LDL cholesterol || id:ieu-b-110	TRUE	reported	igd	2	TRUE
46	rs2738447	C	A	C	A	0.0422734	9.22733e-05	0.592612	0.592532	FALSE	FALSE	FALSE	ukb-b-8297	19	11227480	0.000186556	462933	0.62	Non-cancer illness code, self-reported: kidney stone/ureter stone/bladder stone || id:ukb-b-8297	Non-cancer illness code, self-reported: kidney stone/ureter stone/bladder stone	Non-cancer illness code, self-reported: kidney stone/ureter stone/bladder stone || ||	TRUE	igd	NA	NA	NA	NA	NA	NA	NA	19	11227480	0.00211024	2.90001e-89	NA	ieu-b-110	LDL cholesterol || id:ieu-b-110	TRUE	reported	igd	2	TRUE
47	rs2740488	C	A	C	A	-0.0252452	0.000344075	0.265466	0.265477	FALSE	FALSE	FALSE	ukb-b-8297	9	107661742	0.000207642	462933	0.0980009	Non-cancer illness code, self-reported: kidney stone/ureter stone/bladder stone || id:ukb-b-8297	Non-cancer illness code, self-reported: kidney stone/ureter stone/bladder stone	Non-cancer illness code, self-reported: kidney stone/ureter stone/bladder stone || ||	TRUE	igd	NA	NA	NA	NA	NA	NA	NA	9	107661742	0.00236503	1.29987e-26	NA	ieu-b-110	LDL cholesterol || id:ieu-b-110	TRUE	reported	igd	2	TRUE
48	rs2745353	T	C	T	C	0.0126963	0.000227972	0.5181	0.518118	FALSE	FALSE	FALSE	ukb-b-8297	6	127452935	0.00018312	462933	0.21	Non-cancer illness code, self-reported: kidney stone/ureter stone/bladder stone || id:ukb-b-8297	Non-cancer illness code, self-reported: kidney stone/ureter stone/bladder stone	Non-cancer illness code, self-reported: kidney stone/ureter stone/bladder stone || ||	TRUE	igd	NA	NA	NA	NA	NA	NA	NA	6	127452935	0.00208336	1.09999e-09	NA	ieu-b-110	LDL cholesterol || id:ieu-b-110	TRUE	reported	igd	2	TRUE
49	rs2820226	A	G	A	G	-0.012864	-0.000149164	0.451903	0.451934	FALSE	FALSE	FALSE	ukb-b-8297	6	35045281	0.000184326	462933	0.42	Non-cancer illness code, self-reported: kidney stone/ureter stone/bladder stone || id:ukb-b-8297	Non-cancer illness code, self-reported: kidney stone/ureter stone/bladder stone	Non-cancer illness code, self-reported: kidney stone/ureter stone/bladder stone || ||	TRUE	igd	NA	NA	NA	NA	NA	NA	NA	6	35045281	0.00209731	8.60003e-10	NA	ieu-b-110	LDL cholesterol || id:ieu-b-110	TRUE	reported	igd	2	TRUE
50	rs28406917	T	C	T	C	0.0119057	-0.000128842	0.427624	0.427506	FALSE	FALSE	FALSE	ukb-b-8297	7	21449451	0.000185664	462933	0.49	Non-cancer illness code, self-reported: kidney stone/ureter stone/bladder stone || id:ukb-b-8297	Non-cancer illness code, self-reported: kidney stone/ureter stone/bladder stone	Non-cancer illness code, self-reported: kidney stone/ureter stone/bladder stone || ||	TRUE	igd	NA	NA	NA	NA	NA	NA	NA	7	21449451	0.00211433	1.79999e-08	NA	ieu-b-110	LDL cholesterol || id:ieu-b-110	TRUE	reported	igd	2	TRUE
51	rs28601761	G	C	G	C	-0.0620105	-0.000318397	0.418688	0.418699	FALSE	TRUE	FALSE	ukb-b-8297	8	126500031	0.0001877	462933	0.0899995	Non-cancer illness code, self-reported: kidney stone/ureter stone/bladder stone || id:ukb-b-8297	Non-cancer illness code, self-reported: kidney stone/ureter stone/bladder stone	Non-cancer illness code, self-reported: kidney stone/ureter stone/bladder stone || ||	TRUE	igd	NA	NA	NA	NA	NA	NA	NA	8	126500031	0.00213624	2.89734e-185	NA	ieu-b-110	LDL cholesterol || id:ieu-b-110	TRUE	reported	igd	2	TRUE
52	rs28615248	C	T	C	T	0.0184347	-0.000241065	0.196095	0.1961	FALSE	FALSE	FALSE	ukb-b-8297	8	55451193	0.000231568	462933	0.3	Non-cancer illness code, self-reported: kidney stone/ureter stone/bladder stone || id:ukb-b-8297	Non-cancer illness code, self-reported: kidney stone/ureter stone/bladder stone	Non-cancer illness code, self-reported: kidney stone/ureter stone/bladder stone || ||	TRUE	igd	NA	NA	NA	NA	NA	NA	NA	8	55451193	0.00263568	2.70023e-12	NA	ieu-b-110	LDL cholesterol || id:ieu-b-110	TRUE	reported	igd	2	TRUE
53	rs28631087	C	T	C	T	-0.0161901	-0.00023948	0.21274	0.212717	FALSE	FALSE	FALSE	ukb-b-8297	1	235109214	0.000224211	462933	0.29	Non-cancer illness code, self-reported: kidney stone/ureter stone/bladder stone || id:ukb-b-8297	Non-cancer illness code, self-reported: kidney stone/ureter stone/bladder stone	Non-cancer illness code, self-reported: kidney stone/ureter stone/bladder stone || ||	TRUE	igd	NA	NA	NA	NA	NA	NA	NA	1	235109214	0.0025459	2e-10	NA	ieu-b-110	LDL cholesterol || id:ieu-b-110	TRUE	reported	igd	2	TRUE
54	rs28814720	G	A	G	A	0.0121747	1.36331e-06	0.519766	0.556707	FALSE	FALSE	FALSE	ukb-b-8297	8	141990510	0.000184456	462933	0.99	Non-cancer illness code, self-reported: kidney stone/ureter stone/bladder stone || id:ukb-b-8297	Non-cancer illness code, self-reported: kidney stone/ureter stone/bladder stone	Non-cancer illness code, self-reported: kidney stone/ureter stone/bladder stone || ||	TRUE	igd	TRUE	rs28814720	rs10099696	A	G	A	G	8	141988687	0.00215073	1.5e-08	NA	ieu-b-110	LDL cholesterol || id:ieu-b-110	TRUE	reported	igd	2	TRUE
55	rs3104412	G	A	G	A	-0.0189061	-0.000490763	0.451531	0.451664	FALSE	FALSE	FALSE	ukb-b-8297	6	32585967	0.000184088	462933	0.00769999	Non-cancer illness code, self-reported: kidney stone/ureter stone/bladder stone || id:ukb-b-8297	Non-cancer illness code, self-reported: kidney stone/ureter stone/bladder stone	Non-cancer illness code, self-reported: kidney stone/ureter stone/bladder stone || ||	TRUE	igd	NA	NA	NA	NA	NA	NA	NA	6	32585967	0.00209423	1.80011e-19	NA	ieu-b-110	LDL cholesterol || id:ieu-b-110	TRUE	reported	igd	2	TRUE
56	rs34042070	G	C	G	C	0.0485227	0.000229915	0.187927	0.188005	FALSE	TRUE	FALSE	ukb-b-8297	16	72101525	0.000235265	462933	0.33	Non-cancer illness code, self-reported: kidney stone/ureter stone/bladder stone || id:ukb-b-8297	Non-cancer illness code, self-reported: kidney stone/ureter stone/bladder stone	Non-cancer illness code, self-reported: kidney stone/ureter stone/bladder stone || ||	TRUE	igd	NA	NA	NA	NA	NA	NA	NA	16	72101525	0.00268011	2.90001e-73	NA	ieu-b-110	LDL cholesterol || id:ieu-b-110	TRUE	reported	igd	2	TRUE
57	rs35511051	A	C	A	C	-0.0217862	0.00020891	0.209985	0.210123	FALSE	FALSE	FALSE	ukb-b-8297	19	58665817	0.000224976	462933	0.35	Non-cancer illness code, self-reported: kidney stone/ureter stone/bladder stone || id:ukb-b-8297	Non-cancer illness code, self-reported: kidney stone/ureter stone/bladder stone	Non-cancer illness code, self-reported: kidney stone/ureter stone/bladder stone || ||	TRUE	igd	NA	NA	NA	NA	NA	NA	NA	19	58665817	0.00254546	1.10002e-17	NA	ieu-b-110	LDL cholesterol || id:ieu-b-110	TRUE	reported	igd	2	TRUE
58	rs35882350	G	A	G	A	0.0139684	-0.000129557	0.261067	0.261051	FALSE	FALSE	FALSE	ukb-b-8297	12	623129	0.000208477	462933	0.53	Non-cancer illness code, self-reported: kidney stone/ureter stone/bladder stone || id:ukb-b-8297	Non-cancer illness code, self-reported: kidney stone/ureter stone/bladder stone	Non-cancer illness code, self-reported: kidney stone/ureter stone/bladder stone || ||	TRUE	igd	NA	NA	NA	NA	NA	NA	NA	12	623129	0.00237417	4e-09	NA	ieu-b-110	LDL cholesterol || id:ieu-b-110	TRUE	reported	igd	2	TRUE
59	rs3732359	A	G	A	G	-0.0173556	-0.000298177	0.78012	0.780031	FALSE	FALSE	FALSE	ukb-b-8297	3	119536429	0.000221277	462933	0.18	Non-cancer illness code, self-reported: kidney stone/ureter stone/bladder stone || id:ukb-b-8297	Non-cancer illness code, self-reported: kidney stone/ureter stone/bladder stone	Non-cancer illness code, self-reported: kidney stone/ureter stone/bladder stone || ||	TRUE	igd	NA	NA	NA	NA	NA	NA	NA	3	119536429	0.00252038	5.70033e-12	NA	ieu-b-110	LDL cholesterol || id:ieu-b-110	TRUE	reported	igd	2	TRUE
60	rs3822855	T	G	T	G	0.0178418	7.34201e-05	0.40166	0.401667	FALSE	FALSE	FALSE	ukb-b-8297	6	116316882	0.000186719	462933	0.69	Non-cancer illness code, self-reported: kidney stone/ureter stone/bladder stone || id:ukb-b-8297	Non-cancer illness code, self-reported: kidney stone/ureter stone/bladder stone	Non-cancer illness code, self-reported: kidney stone/ureter stone/bladder stone || ||	TRUE	igd	NA	NA	NA	NA	NA	NA	NA	6	116316882	0.00212447	4.49987e-17	NA	ieu-b-110	LDL cholesterol || id:ieu-b-110	TRUE	reported	igd	2	TRUE
61	rs3823376	T	C	T	C	0.0172774	-0.000132338	0.502179	0.502334	FALSE	FALSE	FALSE	ukb-b-8297	6	29944184	0.000182936	462933	0.47	Non-cancer illness code, self-reported: kidney stone/ureter stone/bladder stone || id:ukb-b-8297	Non-cancer illness code, self-reported: kidney stone/ureter stone/bladder stone	Non-cancer illness code, self-reported: kidney stone/ureter stone/bladder stone || ||	TRUE	igd	NA	NA	NA	NA	NA	NA	NA	6	29944184	0.0020812	1e-16	NA	ieu-b-110	LDL cholesterol || id:ieu-b-110	TRUE	reported	igd	2	TRUE
62	rs4148826	C	T	C	T	-0.0157917	-0.000299022	0.18045	0.180285	FALSE	FALSE	FALSE	ukb-b-8297	7	87074419	0.000239262	462933	0.21	Non-cancer illness code, self-reported: kidney stone/ureter stone/bladder stone || id:ukb-b-8297	Non-cancer illness code, self-reported: kidney stone/ureter stone/bladder stone	Non-cancer illness code, self-reported: kidney stone/ureter stone/bladder stone || ||	TRUE	igd	NA	NA	NA	NA	NA	NA	NA	7	87074419	0.0027233	6.69993e-09	NA	ieu-b-110	LDL cholesterol || id:ieu-b-110	TRUE	reported	igd	2	TRUE
63	rs4263041	G	A	G	A	-0.0699797	0.000414389	0.283209	0.283238	FALSE	FALSE	FALSE	ukb-b-8297	19	45438643	0.000221911	462933	0.0619998	Non-cancer illness code, self-reported: kidney stone/ureter stone/bladder stone || id:ukb-b-8297	Non-cancer illness code, self-reported: kidney stone/ureter stone/bladder stone	Non-cancer illness code, self-reported: kidney stone/ureter stone/bladder stone || ||	TRUE	igd	NA	NA	NA	NA	NA	NA	NA	19	45438643	0.00251019	4.89779e-171	NA	ieu-b-110	LDL cholesterol || id:ieu-b-110	TRUE	reported	igd	2	TRUE
64	rs4307732	A	G	A	G	0.0448315	-0.000233612	0.105876	0.105832	FALSE	FALSE	FALSE	ukb-b-8297	11	126244955	0.000298451	462933	0.43	Non-cancer illness code, self-reported: kidney stone/ureter stone/bladder stone || id:ukb-b-8297	Non-cancer illness code, self-reported: kidney stone/ureter stone/bladder stone	Non-cancer illness code, self-reported: kidney stone/ureter stone/bladder stone || ||	TRUE	igd	NA	NA	NA	NA	NA	NA	NA	11	126244955	0.0033985	9.79941e-40	NA	ieu-b-110	LDL cholesterol || id:ieu-b-110	TRUE	reported	igd	2	TRUE
65	rs438568	G	A	G	A	0.0124777	0.000115451	0.609246	0.608964	FALSE	FALSE	FALSE	ukb-b-8297	20	12958687	0.000187857	462933	0.54	Non-cancer illness code, self-reported: kidney stone/ureter stone/bladder stone || id:ukb-b-8297	Non-cancer illness code, self-reported: kidney stone/ureter stone/bladder stone	Non-cancer illness code, self-reported: kidney stone/ureter stone/bladder stone || ||	TRUE	igd	NA	NA	NA	NA	NA	NA	NA	20	12958687	0.00213986	5.49997e-09	NA	ieu-b-110	LDL cholesterol || id:ieu-b-110	TRUE	reported	igd	2	TRUE
66	rs440677	A	G	A	G	-0.0159238	7.67752e-05	0.623063	0.622909	FALSE	FALSE	FALSE	ukb-b-8297	19	11285390	0.0001905	462933	0.69	Non-cancer illness code, self-reported: kidney stone/ureter stone/bladder stone || id:ukb-b-8297	Non-cancer illness code, self-reported: kidney stone/ureter stone/bladder stone	Non-cancer illness code, self-reported: kidney stone/ureter stone/bladder stone || ||	TRUE	igd	NA	NA	NA	NA	NA	NA	NA	19	11285390	0.00215434	1.50003e-13	NA	ieu-b-110	LDL cholesterol || id:ieu-b-110	TRUE	reported	igd	2	TRUE
67	rs4666384	G	A	G	A	-0.016633	-6.72113e-05	0.678914	0.678883	FALSE	FALSE	FALSE	ukb-b-8297	2	20575012	0.00019714	462933	0.73	Non-cancer illness code, self-reported: kidney stone/ureter stone/bladder stone || id:ukb-b-8297	Non-cancer illness code, self-reported: kidney stone/ureter stone/bladder stone	Non-cancer illness code, self-reported: kidney stone/ureter stone/bladder stone || ||	TRUE	igd	NA	NA	NA	NA	NA	NA	NA	2	20575012	0.00224003	1.10002e-13	NA	ieu-b-110	LDL cholesterol || id:ieu-b-110	TRUE	reported	igd	2	TRUE
68	rs472495	T	G	T	G	0.0425743	0.00010062	0.648959	0.649179	FALSE	FALSE	FALSE	ukb-b-8297	1	55521313	0.00019208	462933	0.6	Non-cancer illness code, self-reported: kidney stone/ureter stone/bladder stone || id:ukb-b-8297	Non-cancer illness code, self-reported: kidney stone/ureter stone/bladder stone	Non-cancer illness code, self-reported: kidney stone/ureter stone/bladder stone || ||	TRUE	igd	NA	NA	NA	NA	NA	NA	NA	1	55521313	0.00218093	7.29962e-85	NA	ieu-b-110	LDL cholesterol || id:ieu-b-110	TRUE	reported	igd	2	TRUE
69	rs4738684	G	A	G	A	-0.0315439	-0.000424748	0.664652	0.664676	FALSE	FALSE	FALSE	ukb-b-8297	8	59393273	0.000194106	462933	0.0290001	Non-cancer illness code, self-reported: kidney stone/ureter stone/bladder stone || id:ukb-b-8297	Non-cancer illness code, self-reported: kidney stone/ureter stone/bladder stone	Non-cancer illness code, self-reported: kidney stone/ureter stone/bladder stone || ||	TRUE	igd	NA	NA	NA	NA	NA	NA	NA	8	59393273	0.00220937	2.99985e-46	NA	ieu-b-110	LDL cholesterol || id:ieu-b-110	TRUE	reported	igd	2	TRUE
70	rs4782568	G	C	G	C	-0.0165059	-0.000308964	0.450902	0.450736	FALSE	TRUE	TRUE	ukb-b-8297	16	83980529	0.000185085	462933	0.0949992	Non-cancer illness code, self-reported: kidney stone/ureter stone/bladder stone || id:ukb-b-8297	Non-cancer illness code, self-reported: kidney stone/ureter stone/bladder stone	Non-cancer illness code, self-reported: kidney stone/ureter stone/bladder stone || ||	TRUE	igd	NA	NA	NA	NA	NA	NA	NA	16	83980529	0.00210805	4.90004e-15	NA	ieu-b-110	LDL cholesterol || id:ieu-b-110	TRUE	reported	igd	2	FALSE
71	rs4930163	A	G	A	G	0.0174597	-0.000138997	0.159456	0.159431	FALSE	FALSE	FALSE	ukb-b-8297	11	65591348	0.000250446	462933	0.58	Non-cancer illness code, self-reported: kidney stone/ureter stone/bladder stone || id:ukb-b-8297	Non-cancer illness code, self-reported: kidney stone/ureter stone/bladder stone	Non-cancer illness code, self-reported: kidney stone/ureter stone/bladder stone || ||	TRUE	igd	NA	NA	NA	NA	NA	NA	NA	11	65591348	0.00285203	9.20005e-10	NA	ieu-b-110	LDL cholesterol || id:ieu-b-110	TRUE	reported	igd	2	TRUE
72	rs4954192	T	C	T	C	0.0146629	4.49534e-05	0.373474	0.373475	FALSE	FALSE	FALSE	ukb-b-8297	2	135632981	0.00018811	462933	0.81	Non-cancer illness code, self-reported: kidney stone/ureter stone/bladder stone || id:ukb-b-8297	Non-cancer illness code, self-reported: kidney stone/ureter stone/bladder stone	Non-cancer illness code, self-reported: kidney stone/ureter stone/bladder stone || ||	TRUE	igd	NA	NA	NA	NA	NA	NA	NA	2	135632981	0.00213654	6.70039e-12	NA	ieu-b-110	LDL cholesterol || id:ieu-b-110	TRUE	reported	igd	2	TRUE
73	rs4970834	T	C	T	C	-0.105303	-0.000161425	0.186642	0.186677	FALSE	FALSE	FALSE	ukb-b-8297	1	109814880	0.00023614	462933	0.49	Non-cancer illness code, self-reported: kidney stone/ureter stone/bladder stone || id:ukb-b-8297	Non-cancer illness code, self-reported: kidney stone/ureter stone/bladder stone	Non-cancer illness code, self-reported: kidney stone/ureter stone/bladder stone || ||	TRUE	igd	NA	NA	NA	NA	NA	NA	NA	1	109814880	0.00268179	1e-200	NA	ieu-b-110	LDL cholesterol || id:ieu-b-110	TRUE	reported	igd	2	TRUE
74	rs5112	G	C	G	C	0.0277824	0.000308813	0.533387	0.533534	FALSE	TRUE	TRUE	ukb-b-8297	19	45430280	0.000196779	462933	0.12	Non-cancer illness code, self-reported: kidney stone/ureter stone/bladder stone || id:ukb-b-8297	Non-cancer illness code, self-reported: kidney stone/ureter stone/bladder stone	Non-cancer illness code, self-reported: kidney stone/ureter stone/bladder stone || ||	TRUE	igd	NA	NA	NA	NA	NA	NA	NA	19	45430280	0.00222587	9.3994e-36	NA	ieu-b-110	LDL cholesterol || id:ieu-b-110	TRUE	reported	igd	2	FALSE
75	rs516316	C	G	C	G	0.0296183	8.59692e-06	0.507935	0.50786	FALSE	TRUE	TRUE	ukb-b-8297	19	49206145	0.000182806	462933	0.96	Non-cancer illness code, self-reported: kidney stone/ureter stone/bladder stone || id:ukb-b-8297	Non-cancer illness code, self-reported: kidney stone/ureter stone/bladder stone	Non-cancer illness code, self-reported: kidney stone/ureter stone/bladder stone || ||	TRUE	igd	NA	NA	NA	NA	NA	NA	NA	19	49206145	0.00206761	1.50003e-46	NA	ieu-b-110	LDL cholesterol || id:ieu-b-110	TRUE	reported	igd	2	FALSE
76	rs556107	T	C	T	C	0.0351712	-0.000232897	0.523338	0.523425	FALSE	FALSE	FALSE	ukb-b-8297	1	234853059	0.000183949	462933	0.21	Non-cancer illness code, self-reported: kidney stone/ureter stone/bladder stone || id:ukb-b-8297	Non-cancer illness code, self-reported: kidney stone/ureter stone/bladder stone	Non-cancer illness code, self-reported: kidney stone/ureter stone/bladder stone || ||	TRUE	igd	NA	NA	NA	NA	NA	NA	NA	1	234853059	0.00208846	1.20005e-63	NA	ieu-b-110	LDL cholesterol || id:ieu-b-110	TRUE	reported	igd	2	TRUE
77	rs55637835	T	C	T	C	-0.0187129	-0.000231317	0.120881	0.120903	FALSE	FALSE	FALSE	ukb-b-8297	1	55466303	0.000286041	462933	0.42	Non-cancer illness code, self-reported: kidney stone/ureter stone/bladder stone || id:ukb-b-8297	Non-cancer illness code, self-reported: kidney stone/ureter stone/bladder stone	Non-cancer illness code, self-reported: kidney stone/ureter stone/bladder stone || ||	TRUE	igd	NA	NA	NA	NA	NA	NA	NA	1	55466303	0.00324835	8.40001e-09	NA	ieu-b-110	LDL cholesterol || id:ieu-b-110	TRUE	reported	igd	2	TRUE
78	rs55714927	T	C	T	C	-0.0264314	-2.62359e-05	0.190364	0.190388	FALSE	FALSE	FALSE	ukb-b-8297	17	7080316	0.000233152	462933	0.91	Non-cancer illness code, self-reported: kidney stone/ureter stone/bladder stone || id:ukb-b-8297	Non-cancer illness code, self-reported: kidney stone/ureter stone/bladder stone	Non-cancer illness code, self-reported: kidney stone/ureter stone/bladder stone || ||	TRUE	igd	NA	NA	NA	NA	NA	NA	NA	17	7080316	0.00265551	2.39994e-23	NA	ieu-b-110	LDL cholesterol || id:ieu-b-110	TRUE	reported	igd	2	TRUE
79	rs55831924	T	C	T	C	0.0156761	6.20064e-05	0.361448	0.402724	FALSE	FALSE	FALSE	ukb-b-8297	8	145034852	0.000187371	462933	0.74	Non-cancer illness code, self-reported: kidney stone/ureter stone/bladder stone || id:ukb-b-8297	Non-cancer illness code, self-reported: kidney stone/ureter stone/bladder stone	Non-cancer illness code, self-reported: kidney stone/ureter stone/bladder stone || ||	TRUE	igd	TRUE	rs55831924	rs11780978	T	C	A	G	8	145031968	0.0021829	6.89922e-13	NA	ieu-b-110	LDL cholesterol || id:ieu-b-110	TRUE	reported	igd	2	TRUE
80	rs56130071	C	G	C	G	0.0331798	0.000174529	0.216984	0.216982	FALSE	TRUE	FALSE	ukb-b-8297	7	21598753	0.000222778	462933	0.43	Non-cancer illness code, self-reported: kidney stone/ureter stone/bladder stone || id:ukb-b-8297	Non-cancer illness code, self-reported: kidney stone/ureter stone/bladder stone	Non-cancer illness code, self-reported: kidney stone/ureter stone/bladder stone || ||	TRUE	igd	NA	NA	NA	NA	NA	NA	NA	7	21598753	0.00253796	4.70002e-39	NA	ieu-b-110	LDL cholesterol || id:ieu-b-110	TRUE	reported	igd	2	TRUE
81	rs56236159	G	T	G	T	0.0177139	2.87265e-05	0.13149	0.131451	FALSE	FALSE	FALSE	ukb-b-8297	2	3636478	0.000271125	462933	0.92	Non-cancer illness code, self-reported: kidney stone/ureter stone/bladder stone || id:ukb-b-8297	Non-cancer illness code, self-reported: kidney stone/ureter stone/bladder stone	Non-cancer illness code, self-reported: kidney stone/ureter stone/bladder stone || ||	TRUE	igd	NA	NA	NA	NA	NA	NA	NA	2	3636478	0.00307979	8.79995e-09	NA	ieu-b-110	LDL cholesterol || id:ieu-b-110	TRUE	reported	igd	2	TRUE
82	rs597808	G	A	G	A	0.0271066	9.30423e-05	0.515915	0.516004	FALSE	FALSE	FALSE	ukb-b-8297	12	111973358	0.000183578	462933	0.61	Non-cancer illness code, self-reported: kidney stone/ureter stone/bladder stone || id:ukb-b-8297	Non-cancer illness code, self-reported: kidney stone/ureter stone/bladder stone	Non-cancer illness code, self-reported: kidney stone/ureter stone/bladder stone || ||	TRUE	igd	NA	NA	NA	NA	NA	NA	NA	12	111973358	0.00209151	2.09991e-38	NA	ieu-b-110	LDL cholesterol || id:ieu-b-110	TRUE	reported	igd	2	TRUE
83	rs6074012	C	T	C	T	0.0116537	2.61533e-05	0.523914	0.524049	FALSE	FALSE	FALSE	ukb-b-8297	20	44700166	0.000183423	462933	0.89	Non-cancer illness code, self-reported: kidney stone/ureter stone/bladder stone || id:ukb-b-8297	Non-cancer illness code, self-reported: kidney stone/ureter stone/bladder stone	Non-cancer illness code, self-reported: kidney stone/ureter stone/bladder stone || ||	TRUE	igd	NA	NA	NA	NA	NA	NA	NA	20	44700166	0.00208962	2.39999e-08	NA	ieu-b-110	LDL cholesterol || id:ieu-b-110	TRUE	reported	igd	2	TRUE
84	rs61003864	C	T	C	T	0.0155966	0.000104957	0.187128	0.187095	FALSE	FALSE	FALSE	ukb-b-8297	7	36189798	0.000234975	462933	0.66	Non-cancer illness code, self-reported: kidney stone/ureter stone/bladder stone || id:ukb-b-8297	Non-cancer illness code, self-reported: kidney stone/ureter stone/bladder stone	Non-cancer illness code, self-reported: kidney stone/ureter stone/bladder stone || ||	TRUE	igd	NA	NA	NA	NA	NA	NA	NA	7	36189798	0.00267616	5.60003e-09	NA	ieu-b-110	LDL cholesterol || id:ieu-b-110	TRUE	reported	igd	2	TRUE
85	rs61988556	C	T	C	T	-0.0224158	-0.00031154	0.086142	0.097109	FALSE	FALSE	FALSE	ukb-b-8297	14	73562182	0.000309461	462933	0.31	Non-cancer illness code, self-reported: kidney stone/ureter stone/bladder stone || id:ukb-b-8297	Non-cancer illness code, self-reported: kidney stone/ureter stone/bladder stone	Non-cancer illness code, self-reported: kidney stone/ureter stone/bladder stone || ||	TRUE	igd	TRUE	rs61988556	rs76908157	C	T	T	C	14	73439258	0.00372109	1.7e-09	NA	ieu-b-110	LDL cholesterol || id:ieu-b-110	TRUE	reported	igd	2	TRUE
86	rs62033400	G	A	G	A	-0.0144167	0.000303672	0.394662	0.394827	FALSE	FALSE	FALSE	ukb-b-8297	16	53811788	0.000187337	462933	0.11	Non-cancer illness code, self-reported: kidney stone/ureter stone/bladder stone || id:ukb-b-8297	Non-cancer illness code, self-reported: kidney stone/ureter stone/bladder stone	Non-cancer illness code, self-reported: kidney stone/ureter stone/bladder stone || ||	TRUE	igd	NA	NA	NA	NA	NA	NA	NA	16	53811788	0.00213447	1.39991e-11	NA	ieu-b-110	LDL cholesterol || id:ieu-b-110	TRUE	reported	igd	2	TRUE
87	rs6475606	T	C	T	C	-0.0202689	-8.56037e-05	0.48447	0.484549	FALSE	FALSE	FALSE	ukb-b-8297	9	22081850	0.0001829	462933	0.64	Non-cancer illness code, self-reported: kidney stone/ureter stone/bladder stone || id:ukb-b-8297	Non-cancer illness code, self-reported: kidney stone/ureter stone/bladder stone	Non-cancer illness code, self-reported: kidney stone/ureter stone/bladder stone || ||	TRUE	igd	NA	NA	NA	NA	NA	NA	NA	9	22081850	0.00208367	2.29985e-22	NA	ieu-b-110	LDL cholesterol || id:ieu-b-110	TRUE	reported	igd	2	TRUE
88	rs6495122	C	A	C	A	0.0143852	-5.68135e-05	0.591279	0.591199	FALSE	FALSE	FALSE	ukb-b-8297	15	75125645	0.00018599	462933	0.760001	Non-cancer illness code, self-reported: kidney stone/ureter stone/bladder stone || id:ukb-b-8297	Non-cancer illness code, self-reported: kidney stone/ureter stone/bladder stone	Non-cancer illness code, self-reported: kidney stone/ureter stone/bladder stone || ||	TRUE	igd	NA	NA	NA	NA	NA	NA	NA	15	75125645	0.00211976	1.20005e-11	NA	ieu-b-110	LDL cholesterol || id:ieu-b-110	TRUE	reported	igd	2	TRUE
89	rs6544713	C	T	C	T	-0.0537152	-5.0381e-06	0.676864	0.676832	FALSE	FALSE	FALSE	ukb-b-8297	2	44073881	0.000195621	462933	0.98	Non-cancer illness code, self-reported: kidney stone/ureter stone/bladder stone || id:ukb-b-8297	Non-cancer illness code, self-reported: kidney stone/ureter stone/bladder stone	Non-cancer illness code, self-reported: kidney stone/ureter stone/bladder stone || ||	TRUE	igd	NA	NA	NA	NA	NA	NA	NA	2	44073881	0.00222274	5.00035e-129	NA	ieu-b-110	LDL cholesterol || id:ieu-b-110	TRUE	reported	igd	2	TRUE
90	rs6560499	A	G	A	G	-0.0122028	-6.1149e-05	0.576007	0.576029	FALSE	FALSE	FALSE	ukb-b-8297	9	78730766	0.000186344	462933	0.74	Non-cancer illness code, self-reported: kidney stone/ureter stone/bladder stone || id:ukb-b-8297	Non-cancer illness code, self-reported: kidney stone/ureter stone/bladder stone	Non-cancer illness code, self-reported: kidney stone/ureter stone/bladder stone || ||	TRUE	igd	NA	NA	NA	NA	NA	NA	NA	9	78730766	0.00212189	8.9e-09	NA	ieu-b-110	LDL cholesterol || id:ieu-b-110	TRUE	reported	igd	2	TRUE
91	rs6602912	G	T	G	T	0.0221997	0.000473387	0.284854	0.28489	FALSE	FALSE	FALSE	ukb-b-8297	13	114546549	0.000202675	462933	0.02	Non-cancer illness code, self-reported: kidney stone/ureter stone/bladder stone || id:ukb-b-8297	Non-cancer illness code, self-reported: kidney stone/ureter stone/bladder stone	Non-cancer illness code, self-reported: kidney stone/ureter stone/bladder stone || ||	TRUE	igd	NA	NA	NA	NA	NA	NA	NA	13	114546549	0.00231001	7.19946e-22	NA	ieu-b-110	LDL cholesterol || id:ieu-b-110	TRUE	reported	igd	2	TRUE
92	rs6667939	T	C	T	C	0.0153061	0.000109919	0.71867	0.26344	FALSE	FALSE	FALSE	ukb-b-8297	1	199004709	0.000208606	462933	0.6	Non-cancer illness code, self-reported: kidney stone/ureter stone/bladder stone || id:ukb-b-8297	Non-cancer illness code, self-reported: kidney stone/ureter stone/bladder stone	Non-cancer illness code, self-reported: kidney stone/ureter stone/bladder stone || ||	TRUE	igd	TRUE	rs6667939	rs2360962	C	T	A	T	1	198994619	0.00232969	5.00035e-11	NA	ieu-b-110	LDL cholesterol || id:ieu-b-110	TRUE	reported	igd	2	TRUE
93	rs6709904	G	A	G	A	-0.043441	-0.000321158	0.112585	0.112623	FALSE	FALSE	FALSE	ukb-b-8297	2	44080324	0.000290066	462933	0.27	Non-cancer illness code, self-reported: kidney stone/ureter stone/bladder stone || id:ukb-b-8297	Non-cancer illness code, self-reported: kidney stone/ureter stone/bladder stone	Non-cancer illness code, self-reported: kidney stone/ureter stone/bladder stone || ||	TRUE	igd	NA	NA	NA	NA	NA	NA	NA	2	44080324	0.00329601	1.10002e-39	NA	ieu-b-110	LDL cholesterol || id:ieu-b-110	TRUE	reported	igd	2	TRUE
94	rs6732741	A	T	A	T	-0.0280985	0.000475513	0.119324	0.119253	FALSE	TRUE	FALSE	ukb-b-8297	2	21094034	0.000283889	462933	0.0940005	Non-cancer illness code, self-reported: kidney stone/ureter stone/bladder stone || id:ukb-b-8297	Non-cancer illness code, self-reported: kidney stone/ureter stone/bladder stone	Non-cancer illness code, self-reported: kidney stone/ureter stone/bladder stone || ||	TRUE	igd	NA	NA	NA	NA	NA	NA	NA	2	21094034	0.00322423	2.90001e-18	NA	ieu-b-110	LDL cholesterol || id:ieu-b-110	TRUE	reported	igd	2	TRUE
95	rs6874202	C	T	C	T	0.032331	0.00011883	0.634269	0.634402	FALSE	FALSE	FALSE	ukb-b-8297	5	156391628	0.000189994	462933	0.53	Non-cancer illness code, self-reported: kidney stone/ureter stone/bladder stone || id:ukb-b-8297	Non-cancer illness code, self-reported: kidney stone/ureter stone/bladder stone	Non-cancer illness code, self-reported: kidney stone/ureter stone/bladder stone || ||	TRUE	igd	NA	NA	NA	NA	NA	NA	NA	5	156391628	0.00216292	1.59993e-50	NA	ieu-b-110	LDL cholesterol || id:ieu-b-110	TRUE	reported	igd	2	TRUE
96	rs7202323	G	T	G	T	-0.0255365	8.38803e-06	0.229741	0.229736	FALSE	FALSE	FALSE	ukb-b-8297	16	72217113	0.00021752	462933	0.97	Non-cancer illness code, self-reported: kidney stone/ureter stone/bladder stone || id:ukb-b-8297	Non-cancer illness code, self-reported: kidney stone/ureter stone/bladder stone	Non-cancer illness code, self-reported: kidney stone/ureter stone/bladder stone || ||	TRUE	igd	NA	NA	NA	NA	NA	NA	NA	16	72217113	0.00247732	6.4998e-25	NA	ieu-b-110	LDL cholesterol || id:ieu-b-110	TRUE	reported	igd	2	TRUE
97	rs7241918	T	G	T	G	0.0157471	-0.000117767	0.82411	0.824258	FALSE	FALSE	FALSE	ukb-b-8297	18	47160953	0.000241297	462933	0.630001	Non-cancer illness code, self-reported: kidney stone/ureter stone/bladder stone || id:ukb-b-8297	Non-cancer illness code, self-reported: kidney stone/ureter stone/bladder stone	Non-cancer illness code, self-reported: kidney stone/ureter stone/bladder stone || ||	TRUE	igd	NA	NA	NA	NA	NA	NA	NA	18	47160953	0.00274939	1e-08	NA	ieu-b-110	LDL cholesterol || id:ieu-b-110	TRUE	reported	igd	2	TRUE
98	rs72631343	G	C	G	C	-0.0292893	0.000251017	0.128894	0.128932	FALSE	TRUE	FALSE	ukb-b-8297	17	67191270	0.000273035	462933	0.36	Non-cancer illness code, self-reported: kidney stone/ureter stone/bladder stone || id:ukb-b-8297	Non-cancer illness code, self-reported: kidney stone/ureter stone/bladder stone	Non-cancer illness code, self-reported: kidney stone/ureter stone/bladder stone || ||	TRUE	igd	NA	NA	NA	NA	NA	NA	NA	17	67191270	0.00311032	4.60045e-21	NA	ieu-b-110	LDL cholesterol || id:ieu-b-110	TRUE	reported	igd	2	TRUE
99	rs72911393	T	C	T	C	-0.0182619	0.000275829	0.147618	0.147475	FALSE	FALSE	FALSE	ukb-b-8297	17	76391005	0.000258355	462933	0.29	Non-cancer illness code, self-reported: kidney stone/ureter stone/bladder stone || id:ukb-b-8297	Non-cancer illness code, self-reported: kidney stone/ureter stone/bladder stone	Non-cancer illness code, self-reported: kidney stone/ureter stone/bladder stone || ||	TRUE	igd	NA	NA	NA	NA	NA	NA	NA	17	76391005	0.00294119	5.30005e-10	NA	ieu-b-110	LDL cholesterol || id:ieu-b-110	TRUE	reported	igd	2	TRUE
100	rs7562734	C	G	C	G	-0.0201126	-0.00030598	0.322299	0.322263	FALSE	TRUE	FALSE	ukb-b-8297	2	63047973	0.000196144	462933	0.12	Non-cancer illness code, self-reported: kidney stone/ureter stone/bladder stone || id:ukb-b-8297	Non-cancer illness code, self-reported: kidney stone/ureter stone/bladder stone	Non-cancer illness code, self-reported: kidney stone/ureter stone/bladder stone || ||	TRUE	igd	NA	NA	NA	NA	NA	NA	NA	2	63047973	0.00222879	1.80011e-19	NA	ieu-b-110	LDL cholesterol || id:ieu-b-110	TRUE	reported	igd	2	TRUE
101	rs7569317	C	T	C	T	0.017881	0.00014329	0.530638	0.530423	FALSE	FALSE	FALSE	ukb-b-8297	2	203527979	0.000183309	462933	0.43	Non-cancer illness code, self-reported: kidney stone/ureter stone/bladder stone || id:ukb-b-8297	Non-cancer illness code, self-reported: kidney stone/ureter stone/bladder stone	Non-cancer illness code, self-reported: kidney stone/ureter stone/bladder stone || ||	TRUE	igd	NA	NA	NA	NA	NA	NA	NA	2	203527979	0.00208232	8.9002e-18	NA	ieu-b-110	LDL cholesterol || id:ieu-b-110	TRUE	reported	igd	2	TRUE
102	rs7734476	A	G	A	G	0.0187595	-0.000125247	0.550077	0.550045	FALSE	FALSE	FALSE	ukb-b-8297	5	122848876	0.000183991	462933	0.5	Non-cancer illness code, self-reported: kidney stone/ureter stone/bladder stone || id:ukb-b-8297	Non-cancer illness code, self-reported: kidney stone/ureter stone/bladder stone	Non-cancer illness code, self-reported: kidney stone/ureter stone/bladder stone || ||	TRUE	igd	NA	NA	NA	NA	NA	NA	NA	5	122848876	0.00209401	3.29989e-19	NA	ieu-b-110	LDL cholesterol || id:ieu-b-110	TRUE	reported	igd	2	TRUE
103	rs7746081	A	G	A	G	-0.0234725	-7.56062e-05	0.304113	0.304157	FALSE	FALSE	FALSE	ukb-b-8297	6	16126934	0.000199229	462933	0.7	Non-cancer illness code, self-reported: kidney stone/ureter stone/bladder stone || id:ukb-b-8297	Non-cancer illness code, self-reported: kidney stone/ureter stone/bladder stone	Non-cancer illness code, self-reported: kidney stone/ureter stone/bladder stone || ||	TRUE	igd	NA	NA	NA	NA	NA	NA	NA	6	16126934	0.00226701	4.00037e-25	NA	ieu-b-110	LDL cholesterol || id:ieu-b-110	TRUE	reported	igd	2	TRUE
104	rs7776054	G	A	G	A	-0.0162316	0.000206418	0.261313	0.261298	FALSE	FALSE	FALSE	ukb-b-8297	6	135418916	0.000208737	462933	0.32	Non-cancer illness code, self-reported: kidney stone/ureter stone/bladder stone || id:ukb-b-8297	Non-cancer illness code, self-reported: kidney stone/ureter stone/bladder stone	Non-cancer illness code, self-reported: kidney stone/ureter stone/bladder stone || ||	TRUE	igd	NA	NA	NA	NA	NA	NA	NA	6	135418916	0.00237493	8.19974e-12	NA	ieu-b-110	LDL cholesterol || id:ieu-b-110	TRUE	reported	igd	2	TRUE
105	rs79828839	T	C	T	C	0.0144987	-6.58624e-05	0.198784	0.198769	FALSE	FALSE	FALSE	ukb-b-8297	10	52352431	0.000229596	462933	0.77	Non-cancer illness code, self-reported: kidney stone/ureter stone/bladder stone || id:ukb-b-8297	Non-cancer illness code, self-reported: kidney stone/ureter stone/bladder stone	Non-cancer illness code, self-reported: kidney stone/ureter stone/bladder stone || ||	TRUE	igd	NA	NA	NA	NA	NA	NA	NA	10	52352431	0.00261498	2.90001e-08	NA	ieu-b-110	LDL cholesterol || id:ieu-b-110	TRUE	reported	igd	2	TRUE
106	rs869412	C	T	C	T	-0.0142314	-0.000263845	0.225684	0.22564	FALSE	FALSE	FALSE	ukb-b-8297	7	1074134	0.000219629	462933	0.23	Non-cancer illness code, self-reported: kidney stone/ureter stone/bladder stone || id:ukb-b-8297	Non-cancer illness code, self-reported: kidney stone/ureter stone/bladder stone	Non-cancer illness code, self-reported: kidney stone/ureter stone/bladder stone || ||	TRUE	igd	NA	NA	NA	NA	NA	NA	NA	7	1074134	0.00250093	1.29999e-08	NA	ieu-b-110	LDL cholesterol || id:ieu-b-110	TRUE	reported	igd	2	TRUE
107	rs880315	C	T	C	T	-0.0152225	0.000425731	0.34024	0.34018	FALSE	FALSE	FALSE	ukb-b-8297	1	10796866	0.000194401	462933	0.0290001	Non-cancer illness code, self-reported: kidney stone/ureter stone/bladder stone || id:ukb-b-8297	Non-cancer illness code, self-reported: kidney stone/ureter stone/bladder stone	Non-cancer illness code, self-reported: kidney stone/ureter stone/bladder stone || ||	TRUE	igd	NA	NA	NA	NA	NA	NA	NA	1	10796866	0.00220678	5.30029e-12	NA	ieu-b-110	LDL cholesterol || id:ieu-b-110	TRUE	reported	igd	2	TRUE
108	rs9289196	C	T	C	T	0.0173702	-0.000424084	0.173786	0.173865	FALSE	FALSE	FALSE	ukb-b-8297	3	122268506	0.000242033	462933	0.08	Non-cancer illness code, self-reported: kidney stone/ureter stone/bladder stone || id:ukb-b-8297	Non-cancer illness code, self-reported: kidney stone/ureter stone/bladder stone	Non-cancer illness code, self-reported: kidney stone/ureter stone/bladder stone || ||	TRUE	igd	NA	NA	NA	NA	NA	NA	NA	3	122268506	0.00275673	2.99999e-10	NA	ieu-b-110	LDL cholesterol || id:ieu-b-110	TRUE	reported	igd	2	TRUE
109	rs934197	A	G	A	G	0.0832348	-0.00023072	0.33544	0.335353	FALSE	FALSE	FALSE	ukb-b-8297	2	21267461	0.000193973	462933	0.23	Non-cancer illness code, self-reported: kidney stone/ureter stone/bladder stone || id:ukb-b-8297	Non-cancer illness code, self-reported: kidney stone/ureter stone/bladder stone	Non-cancer illness code, self-reported: kidney stone/ureter stone/bladder stone || ||	TRUE	igd	NA	NA	NA	NA	NA	NA	NA	2	21267461	0.00220298	1e-200	NA	ieu-b-110	LDL cholesterol || id:ieu-b-110	TRUE	reported	igd	2	TRUE
110	rs9471968	G	A	G	A	-0.0116148	-0.000154659	0.545696	0.545553	FALSE	FALSE	FALSE	ukb-b-8297	6	42905235	0.000183973	462933	0.4	Non-cancer illness code, self-reported: kidney stone/ureter stone/bladder stone || id:ukb-b-8297	Non-cancer illness code, self-reported: kidney stone/ureter stone/bladder stone	Non-cancer illness code, self-reported: kidney stone/ureter stone/bladder stone || ||	TRUE	igd	NA	NA	NA	NA	NA	NA	NA	6	42905235	0.00209345	2.90001e-08	NA	ieu-b-110	LDL cholesterol || id:ieu-b-110	TRUE	reported	igd	2	TRUE
111	rs9496567	A	G	A	G	-0.0174316	4.44651e-05	0.243458	0.243471	FALSE	FALSE	FALSE	ukb-b-8297	6	100602753	0.000213806	462933	0.84	Non-cancer illness code, self-reported: kidney stone/ureter stone/bladder stone || id:ukb-b-8297	Non-cancer illness code, self-reported: kidney stone/ureter stone/bladder stone	Non-cancer illness code, self-reported: kidney stone/ureter stone/bladder stone || ||	TRUE	igd	NA	NA	NA	NA	NA	NA	NA	6	100602753	0.00243272	7.8001e-13	NA	ieu-b-110	LDL cholesterol || id:ieu-b-110	TRUE	reported	igd	2	TRUE
112	rs960596	T	C	T	C	0.0135068	-0.000241032	0.33932	0.339515	FALSE	FALSE	FALSE	ukb-b-8297	22	41393520	0.000194476	462933	0.22	Non-cancer illness code, self-reported: kidney stone/ureter stone/bladder stone || id:ukb-b-8297	Non-cancer illness code, self-reported: kidney stone/ureter stone/bladder stone	Non-cancer illness code, self-reported: kidney stone/ureter stone/bladder stone || ||	TRUE	igd	NA	NA	NA	NA	NA	NA	NA	22	41393520	0.00221758	1.09999e-09	NA	ieu-b-110	LDL cholesterol || id:ieu-b-110	TRUE	reported	igd	2	TRUE
113	rs964184	C	G	C	G	-0.0575823	0.000457903	0.866409	0.866372	FALSE	TRUE	FALSE	ukb-b-8297	11	116648917	0.000269001	462933	0.089	Non-cancer illness code, self-reported: kidney stone/ureter stone/bladder stone || id:ukb-b-8297	Non-cancer illness code, self-reported: kidney stone/ureter stone/bladder stone	Non-cancer illness code, self-reported: kidney stone/ureter stone/bladder stone || ||	TRUE	igd	NA	NA	NA	NA	NA	NA	NA	11	116648917	0.00306356	8.19974e-79	NA	ieu-b-110	LDL cholesterol || id:ieu-b-110	TRUE	reported	igd	2	TRUE
114	rs9832727	G	C	G	C	-0.0147604	-0.000433886	0.339636	0.339596	FALSE	TRUE	FALSE	ukb-b-8297	3	142649110	0.000193569	462933	0.025	Non-cancer illness code, self-reported: kidney stone/ureter stone/bladder stone || id:ukb-b-8297	Non-cancer illness code, self-reported: kidney stone/ureter stone/bladder stone	Non-cancer illness code, self-reported: kidney stone/ureter stone/bladder stone || ||	TRUE	igd	NA	NA	NA	NA	NA	NA	NA	3	142649110	0.00220388	2.09991e-11	NA	ieu-b-110	LDL cholesterol || id:ieu-b-110	TRUE	reported	igd	2	TRUE
115	rs9884390	C	T	C	T	0.0251489	0.000923251	0.234121	0.234142	FALSE	FALSE	FALSE	ukb-b-8297	4	69373407	0.000218733	462933	2.39999e-05	Non-cancer illness code, self-reported: kidney stone/ureter stone/bladder stone || id:ukb-b-8297	Non-cancer illness code, self-reported: kidney stone/ureter stone/bladder stone	Non-cancer illness code, self-reported: kidney stone/ureter stone/bladder stone || ||	TRUE	igd	NA	NA	NA	NA	NA	NA	NA	4	69373407	0.00249163	5.90065e-24	NA	ieu-b-110	LDL cholesterol || id:ieu-b-110	TRUE	reported	igd	2	TRUE
116	rs9894946	G	A	G	A	-0.0173333	-8.93329e-05	0.841112	0.841037	FALSE	FALSE	FALSE	ukb-b-8297	17	7571080	0.000254663	462933	0.73	Non-cancer illness code, self-reported: kidney stone/ureter stone/bladder stone || id:ukb-b-8297	Non-cancer illness code, self-reported: kidney stone/ureter stone/bladder stone	Non-cancer illness code, self-reported: kidney stone/ureter stone/bladder stone || ||	TRUE	igd	NA	NA	NA	NA	NA	NA	NA	17	7571080	0.00290132	2.30001e-09	NA	ieu-b-110	LDL cholesterol || id:ieu-b-110	TRUE	reported	igd	2	TRUE
117	rs990619	G	C	G	C	-0.0118015	-0.000388526	0.523638	0.523669	FALSE	TRUE	TRUE	ukb-b-8297	4	156507678	0.00018307	462933	0.0340001	Non-cancer illness code, self-reported: kidney stone/ureter stone/bladder stone || id:ukb-b-8297	Non-cancer illness code, self-reported: kidney stone/ureter stone/bladder stone	Non-cancer illness code, self-reported: kidney stone/ureter stone/bladder stone || ||	TRUE	igd	NA	NA	NA	NA	NA	NA	NA	4	156507678	0.00208525	1.5e-08	NA	ieu-b-110	LDL cholesterol || id:ieu-b-110	TRUE	reported	igd	2	FALSE
118	rs9929977	A	T	A	T	0.0167269	8.65764e-05	0.369846	0.373239	FALSE	TRUE	FALSE	ukb-b-8297	16	71639649	0.00018907	462933	0.649999	Non-cancer illness code, self-reported: kidney stone/ureter stone/bladder stone || id:ukb-b-8297	Non-cancer illness code, self-reported: kidney stone/ureter stone/bladder stone	Non-cancer illness code, self-reported: kidney stone/ureter stone/bladder stone || ||	TRUE	igd	TRUE	rs9929977	rs11075891	A	T	T	C	16	71639053	0.00216129	1e-14	NA	ieu-b-110	LDL cholesterol || id:ieu-b-110	TRUE	reported	igd	2	TRUE
119	rs9987289	G	A	G	A	0.0453824	0.000455244	0.908808	0.898617	FALSE	FALSE	FALSE	ukb-b-8297	8	9184691	0.000303405	462933	0.13	Non-cancer illness code, self-reported: kidney stone/ureter stone/bladder stone || id:ukb-b-8297	Non-cancer illness code, self-reported: kidney stone/ureter stone/bladder stone	Non-cancer illness code, self-reported: kidney stone/ureter stone/bladder stone || ||	TRUE	igd	TRUE	rs9987289	rs6601299	A	G	T	C	8	9183358	0.00362169	5.10035e-36	NA	ieu-b-110	LDL cholesterol || id:ieu-b-110	TRUE	reported	igd	2	TRUE
																																									2	TRUE
																																									2	TRUE
																																									2	TRUE
																																									2	TRUE
																																									2	TRUE
																																									2	TRUE
																																									2	TRUE
																																									2	TRUE
																																									2	TRUE
																																									2	TRUE
																																									2	TRUE
																																									2	TRUE
																																									2	TRUE
																																									2	TRUE
																																									2	TRUE
																																									2	TRUE
																																									2	TRUE
																																									2	TRUE
																																									2	TRUE
																																									2	TRUE
																																									2	TRUE
																																									2	TRUE
																																									2	TRUE
																																									2	TRUE
																																									2	TRUE
																																									2	TRUE
																																									2	TRUE
																																									2	TRUE
																																									2	TRUE
																																									2	TRUE
																																									2	TRUE
																																									2	TRUE
																																									2	TRUE
																																									2	TRUE
																																									2	TRUE
																																									2	TRUE
																																									2	TRUE
																																									2	TRUE
																																									2	TRUE
																																									2	FALSE
																																									2	TRUE
																																									2	TRUE
																																									2	TRUE
																																									2	TRUE
																																									2	TRUE
																																									2	TRUE
																																									2	TRUE
																																									2	TRUE
																																									2	TRUE
																																									2	TRUE
																																									2	TRUE
																																									2	TRUE
																																									2	TRUE
																																									2	TRUE
																																									2	TRUE
																																									2	TRUE
																																									2	TRUE
																																									2	TRUE
																																									2	TRUE
																																									2	TRUE
																																									2	TRUE
																																									2	TRUE
																																									2	TRUE
																																									2	TRUE
																																									2	TRUE
																																									2	TRUE
																																									2	TRUE
																																									2	TRUE
																																									2	TRUE
																																									2	TRUE
																																									2	TRUE
																																									2	TRUE
																																									2	TRUE
																																									2	TRUE
																																									2	TRUE
																																									2	TRUE
																																									2	TRUE
																																									2	TRUE
																																									2	TRUE
																																									2	TRUE
																																									2	FALSE
																																									2	TRUE
																																									2	TRUE
																																									2	TRUE
																																									2	TRUE
																																									2	TRUE
																																									2	TRUE
																																									2	TRUE
																																									2	TRUE
																																									2	TRUE
																																									2	TRUE
																																									2	TRUE
																																									2	TRUE
																																									2	TRUE
																																									2	TRUE
																																									2	TRUE
																																									2	TRUE
																																									2	TRUE
																																									2	TRUE
																																									2	TRUE
																																									2	TRUE
																																									2	TRUE
																																									2	TRUE
																																									2	TRUE
																																									2	TRUE
																																									2	TRUE
																																									2	TRUE
																																									2	TRUE
																																									2	TRUE
																																									2	TRUE
																																									2	TRUE
																																									2	TRUE
																																									2	TRUE
																																									2	TRUE
																																									2	TRUE
																																									2	TRUE
																																									2	TRUE
																																									2	TRUE

## Sheet: Table S3
high-density lipoprotein cholesterol[HDL-C]:Outcome data were extracted and harmonizing the datasets
	SNP	effect_allele.exposure	other_allele.exposure	effect_allele.outcome	other_allele.outcome	beta.exposure	beta.outcome	eaf.exposure	eaf.outcome	remove	palindromic	ambiguous	id.outcome	chr	pos	se.outcome	samplesize.outcome	pval.outcome	outcome	originalname.outcome	outcome.deprecated	mr_keep.outcome	data_source.outcome	proxy.outcome	target_snp.outcome	proxy_snp.outcome	target_a1.outcome	target_a2.outcome	proxy_a1.outcome	proxy_a2.outcome	chr.exposure	pos.exposure	se.exposure	pval.exposure	samplesize.exposure	id.exposure	exposure	mr_keep.exposure	pval_origin.exposure	data_source.exposure	action	mr_keep
1	rs10031010	A	G	A	G	0.0138083	-0.000256433	0.184617	0.184538	FALSE	FALSE	FALSE	ukb-b-8297	4	120035180	0.000236823	462933	0.28	Non-cancer illness code, self-reported: kidney stone/ureter stone/bladder stone || id:ukb-b-8297	Non-cancer illness code, self-reported: kidney stone/ureter stone/bladder stone	Non-cancer illness code, self-reported: kidney stone/ureter stone/bladder stone || ||	TRUE	igd	NA	NA	NA	NA	NA	NA	NA	4	120035180	0.00246597	2.1e-08	NA	ieu-b-109	HDL cholesterol || id:ieu-b-109	TRUE	reported	igd	2	TRUE
2	rs10053349	C	T	C	T	0.0120071	-0.000372625	0.390258	0.390203	FALSE	FALSE	FALSE	ukb-b-8297	5	78475423	0.000187447	462933	0.0470002	Non-cancer illness code, self-reported: kidney stone/ureter stone/bladder stone || id:ukb-b-8297	Non-cancer illness code, self-reported: kidney stone/ureter stone/bladder stone	Non-cancer illness code, self-reported: kidney stone/ureter stone/bladder stone || ||	TRUE	igd	NA	NA	NA	NA	NA	NA	NA	5	78475423	0.00195336	7.9e-10	NA	ieu-b-109	HDL cholesterol || id:ieu-b-109	TRUE	reported	igd	2	TRUE
3	rs10108282	A	T	A	T	0.0168525	-0.00018166	0.205724	0.205938	FALSE	TRUE	FALSE	ukb-b-8297	8	9720946	0.000226219	462933	0.42	Non-cancer illness code, self-reported: kidney stone/ureter stone/bladder stone || id:ukb-b-8297	Non-cancer illness code, self-reported: kidney stone/ureter stone/bladder stone	Non-cancer illness code, self-reported: kidney stone/ureter stone/bladder stone || ||	TRUE	igd	NA	NA	NA	NA	NA	NA	NA	8	9720946	0.00234262	6.3e-13	NA	ieu-b-109	HDL cholesterol || id:ieu-b-109	TRUE	reported	igd	2	TRUE
4	rs10119644	A	T	A	T	0.013468	0.000211589	0.493902	0.49378	FALSE	TRUE	TRUE	ukb-b-8297	9	117129592	0.000183501	462933	0.25	Non-cancer illness code, self-reported: kidney stone/ureter stone/bladder stone || id:ukb-b-8297	Non-cancer illness code, self-reported: kidney stone/ureter stone/bladder stone	Non-cancer illness code, self-reported: kidney stone/ureter stone/bladder stone || ||	TRUE	igd	NA	NA	NA	NA	NA	NA	NA	9	117129592	0.00191042	1.8e-12	NA	ieu-b-109	HDL cholesterol || id:ieu-b-109	TRUE	reported	igd	2	FALSE
5	rs10162642	A	G	A	G	-0.0479223	-0.000309903	0.211684	0.21153	FALSE	FALSE	FALSE	ukb-b-8297	15	58577163	0.000225257	462933	0.17	Non-cancer illness code, self-reported: kidney stone/ureter stone/bladder stone || id:ukb-b-8297	Non-cancer illness code, self-reported: kidney stone/ureter stone/bladder stone	Non-cancer illness code, self-reported: kidney stone/ureter stone/bladder stone || ||	TRUE	igd	NA	NA	NA	NA	NA	NA	NA	15	58577163	0.0023419	4.6e-93	NA	ieu-b-109	HDL cholesterol || id:ieu-b-109	TRUE	reported	igd	2	TRUE
6	rs10233430	C	T	C	T	-0.0204944	0.000145986	0.427019	0.426737	FALSE	FALSE	FALSE	ukb-b-8297	7	1051664	0.000185217	462933	0.43	Non-cancer illness code, self-reported: kidney stone/ureter stone/bladder stone || id:ukb-b-8297	Non-cancer illness code, self-reported: kidney stone/ureter stone/bladder stone	Non-cancer illness code, self-reported: kidney stone/ureter stone/bladder stone || ||	TRUE	igd	NA	NA	NA	NA	NA	NA	NA	7	1051664	0.00192772	2.1e-26	NA	ieu-b-109	HDL cholesterol || id:ieu-b-109	TRUE	reported	igd	2	TRUE
7	rs1045241	T	C	T	C	0.0164171	2.57e-05	0.271252	0.271071	FALSE	FALSE	FALSE	ukb-b-8297	5	118729286	0.000207037	462933	0.9	Non-cancer illness code, self-reported: kidney stone/ureter stone/bladder stone || id:ukb-b-8297	Non-cancer illness code, self-reported: kidney stone/ureter stone/bladder stone	Non-cancer illness code, self-reported: kidney stone/ureter stone/bladder stone || ||	TRUE	igd	NA	NA	NA	NA	NA	NA	NA	5	118729286	0.00215576	2.6e-14	NA	ieu-b-109	HDL cholesterol || id:ieu-b-109	TRUE	reported	igd	2	TRUE
8	rs1047891	A	C	A	C	-0.0189073	0.000160537	0.315582	0.31577	FALSE	FALSE	FALSE	ukb-b-8297	2	211540507	0.000196867	462933	0.41	Non-cancer illness code, self-reported: kidney stone/ureter stone/bladder stone || id:ukb-b-8297	Non-cancer illness code, self-reported: kidney stone/ureter stone/bladder stone	Non-cancer illness code, self-reported: kidney stone/ureter stone/bladder stone || ||	TRUE	igd	NA	NA	NA	NA	NA	NA	NA	2	211540507	0.00204367	2.2e-20	NA	ieu-b-109	HDL cholesterol || id:ieu-b-109	TRUE	reported	igd	2	TRUE
9	rs10504477	C	T	C	T	-0.0150661	0.000265176	0.412192	0.412265	FALSE	FALSE	FALSE	ukb-b-8297	8	71338185	0.000186395	462933	0.15	Non-cancer illness code, self-reported: kidney stone/ureter stone/bladder stone || id:ukb-b-8297	Non-cancer illness code, self-reported: kidney stone/ureter stone/bladder stone	Non-cancer illness code, self-reported: kidney stone/ureter stone/bladder stone || ||	TRUE	igd	NA	NA	NA	NA	NA	NA	NA	8	71338185	0.00193097	6.1e-15	NA	ieu-b-109	HDL cholesterol || id:ieu-b-109	TRUE	reported	igd	2	TRUE
10	rs10513801	G	T	G	T	-0.0303325	4.24e-05	0.137151	0.137011	FALSE	FALSE	FALSE	ukb-b-8297	3	185822353	0.0002664	462933	0.87	Non-cancer illness code, self-reported: kidney stone/ureter stone/bladder stone || id:ukb-b-8297	Non-cancer illness code, self-reported: kidney stone/ureter stone/bladder stone	Non-cancer illness code, self-reported: kidney stone/ureter stone/bladder stone || ||	TRUE	igd	NA	NA	NA	NA	NA	NA	NA	3	185822353	0.00277034	6.7e-28	NA	ieu-b-109	HDL cholesterol || id:ieu-b-109	TRUE	reported	igd	2	TRUE
11	rs1055582	T	C	T	C	0.0140251	0.000164351	0.505231	0.505	FALSE	FALSE	FALSE	ukb-b-8297	4	39700173	0.000183382	462933	0.37	Non-cancer illness code, self-reported: kidney stone/ureter stone/bladder stone || id:ukb-b-8297	Non-cancer illness code, self-reported: kidney stone/ureter stone/bladder stone	Non-cancer illness code, self-reported: kidney stone/ureter stone/bladder stone || ||	TRUE	igd	NA	NA	NA	NA	NA	NA	NA	4	39700173	0.00190973	2.1e-13	NA	ieu-b-109	HDL cholesterol || id:ieu-b-109	TRUE	reported	igd	2	TRUE
12	rs10750766	A	C	A	C	-0.0185663	-0.00022206	0.709866	0.709898	FALSE	FALSE	FALSE	ukb-b-8297	11	65473798	0.000202052	462933	0.27	Non-cancer illness code, self-reported: kidney stone/ureter stone/bladder stone || id:ukb-b-8297	Non-cancer illness code, self-reported: kidney stone/ureter stone/bladder stone	Non-cancer illness code, self-reported: kidney stone/ureter stone/bladder stone || ||	TRUE	igd	NA	NA	NA	NA	NA	NA	NA	11	65473798	0.00209928	9.2e-19	NA	ieu-b-109	HDL cholesterol || id:ieu-b-109	TRUE	reported	igd	2	TRUE
13	rs10774439	A	G	A	G	0.020513	-0.000280215	0.814891	0.814624	FALSE	FALSE	FALSE	ukb-b-8297	12	6731818	0.000238606	462933	0.24	Non-cancer illness code, self-reported: kidney stone/ureter stone/bladder stone || id:ukb-b-8297	Non-cancer illness code, self-reported: kidney stone/ureter stone/bladder stone	Non-cancer illness code, self-reported: kidney stone/ureter stone/bladder stone || ||	TRUE	igd	NA	NA	NA	NA	NA	NA	NA	12	6731818	0.00248318	1.4e-16	NA	ieu-b-109	HDL cholesterol || id:ieu-b-109	TRUE	reported	igd	2	TRUE
14	rs10786114	T	C	T	C	0.0238735	0.000214592	0.874851	0.87485	FALSE	FALSE	FALSE	ukb-b-8297	10	95309022	0.000276819	462933	0.44	Non-cancer illness code, self-reported: kidney stone/ureter stone/bladder stone || id:ukb-b-8297	Non-cancer illness code, self-reported: kidney stone/ureter stone/bladder stone	Non-cancer illness code, self-reported: kidney stone/ureter stone/bladder stone || ||	TRUE	igd	NA	NA	NA	NA	NA	NA	NA	10	95309022	0.00288231	1.2e-16	NA	ieu-b-109	HDL cholesterol || id:ieu-b-109	TRUE	reported	igd	2	TRUE
15	rs1083470	A	G	A	G	0.0115829	-0.000324346	0.615717	0.61382	FALSE	FALSE	FALSE	ukb-b-8297	2	147883400	0.000188348	462933	0.0850002	Non-cancer illness code, self-reported: kidney stone/ureter stone/bladder stone || id:ukb-b-8297	Non-cancer illness code, self-reported: kidney stone/ureter stone/bladder stone	Non-cancer illness code, self-reported: kidney stone/ureter stone/bladder stone || ||	TRUE	igd	TRUE	rs1083470	rs431635	G	A	C	T	2	147871114	0.00195974	3.4e-09	NA	ieu-b-109	HDL cholesterol || id:ieu-b-109	TRUE	reported	igd	2	TRUE
16	rs11021232	C	T	C	T	-0.0167378	5.44e-05	0.18096	0.181128	FALSE	FALSE	FALSE	ukb-b-8297	11	95320808	0.000239373	462933	0.82	Non-cancer illness code, self-reported: kidney stone/ureter stone/bladder stone || id:ukb-b-8297	Non-cancer illness code, self-reported: kidney stone/ureter stone/bladder stone	Non-cancer illness code, self-reported: kidney stone/ureter stone/bladder stone || ||	TRUE	igd	NA	NA	NA	NA	NA	NA	NA	11	95320808	0.00248678	1.7e-11	NA	ieu-b-109	HDL cholesterol || id:ieu-b-109	TRUE	reported	igd	2	TRUE
17	rs11045171	G	A	G	A	0.0283661	6.93e-05	0.197605	0.19752	FALSE	FALSE	FALSE	ukb-b-8297	12	20470199	0.000231257	462933	0.760001	Non-cancer illness code, self-reported: kidney stone/ureter stone/bladder stone || id:ukb-b-8297	Non-cancer illness code, self-reported: kidney stone/ureter stone/bladder stone	Non-cancer illness code, self-reported: kidney stone/ureter stone/bladder stone || ||	TRUE	igd	NA	NA	NA	NA	NA	NA	NA	12	20470199	0.00240558	4.3e-32	NA	ieu-b-109	HDL cholesterol || id:ieu-b-109	TRUE	reported	igd	2	TRUE
18	rs11171710	A	G	A	G	-0.0114694	2.32e-05	0.44814	0.44822	FALSE	FALSE	FALSE	ukb-b-8297	12	56368078	0.000185462	462933	0.9	Non-cancer illness code, self-reported: kidney stone/ureter stone/bladder stone || id:ukb-b-8297	Non-cancer illness code, self-reported: kidney stone/ureter stone/bladder stone	Non-cancer illness code, self-reported: kidney stone/ureter stone/bladder stone || ||	TRUE	igd	NA	NA	NA	NA	NA	NA	NA	12	56368078	0.00192933	2.8e-09	NA	ieu-b-109	HDL cholesterol || id:ieu-b-109	TRUE	reported	igd	2	TRUE
19	rs11218738	A	G	A	G	0.0234498	-0.00042237	0.249489	0.24941	FALSE	FALSE	FALSE	ukb-b-8297	11	122524951	0.000211445	462933	0.0460002	Non-cancer illness code, self-reported: kidney stone/ureter stone/bladder stone || id:ukb-b-8297	Non-cancer illness code, self-reported: kidney stone/ureter stone/bladder stone	Non-cancer illness code, self-reported: kidney stone/ureter stone/bladder stone || ||	TRUE	igd	NA	NA	NA	NA	NA	NA	NA	11	122524951	0.00219817	1.4e-26	NA	ieu-b-109	HDL cholesterol || id:ieu-b-109	TRUE	reported	igd	2	TRUE
20	rs11239536	A	T	A	T	0.0287501	0.000791698	0.240967	0.24094	FALSE	TRUE	FALSE	ukb-b-8297	10	45978598	0.000214278	462933	0.000219999	Non-cancer illness code, self-reported: kidney stone/ureter stone/bladder stone || id:ukb-b-8297	Non-cancer illness code, self-reported: kidney stone/ureter stone/bladder stone	Non-cancer illness code, self-reported: kidney stone/ureter stone/bladder stone || ||	TRUE	igd	NA	NA	NA	NA	NA	NA	NA	10	45978598	0.00223129	5.5e-38	NA	ieu-b-109	HDL cholesterol || id:ieu-b-109	TRUE	reported	igd	2	TRUE
21	rs11254464	C	T	C	T	0.0127581	-9.7e-05	0.423107	0.423006	FALSE	FALSE	FALSE	ukb-b-8297	10	17265447	0.000185405	462933	0.6	Non-cancer illness code, self-reported: kidney stone/ureter stone/bladder stone || id:ukb-b-8297	Non-cancer illness code, self-reported: kidney stone/ureter stone/bladder stone	Non-cancer illness code, self-reported: kidney stone/ureter stone/bladder stone || ||	TRUE	igd	NA	NA	NA	NA	NA	NA	NA	10	17265447	0.00193081	3.9e-11	NA	ieu-b-109	HDL cholesterol || id:ieu-b-109	TRUE	reported	igd	2	TRUE
22	rs1125873	T	A	T	A	0.0159741	-0.000207536	0.492135	0.492319	FALSE	TRUE	TRUE	ukb-b-8297	9	107721423	0.00018459	462933	0.26	Non-cancer illness code, self-reported: kidney stone/ureter stone/bladder stone || id:ukb-b-8297	Non-cancer illness code, self-reported: kidney stone/ureter stone/bladder stone	Non-cancer illness code, self-reported: kidney stone/ureter stone/bladder stone || ||	TRUE	igd	NA	NA	NA	NA	NA	NA	NA	9	107721423	0.00192237	9.6e-17	NA	ieu-b-109	HDL cholesterol || id:ieu-b-109	TRUE	reported	igd	2	FALSE
23	rs1132274	A	C	A	C	-0.0217809	-0.000151538	0.154029	0.153979	FALSE	FALSE	FALSE	ukb-b-8297	20	17596155	0.000253122	462933	0.55	Non-cancer illness code, self-reported: kidney stone/ureter stone/bladder stone || id:ukb-b-8297	Non-cancer illness code, self-reported: kidney stone/ureter stone/bladder stone	Non-cancer illness code, self-reported: kidney stone/ureter stone/bladder stone || ||	TRUE	igd	NA	NA	NA	NA	NA	NA	NA	20	17596155	0.00263979	1.6e-16	NA	ieu-b-109	HDL cholesterol || id:ieu-b-109	TRUE	reported	igd	2	TRUE
24	rs113740515	A	G	A	G	0.0377752	0.000150005	0.209452	0.209647	FALSE	FALSE	FALSE	ukb-b-8297	12	123199410	0.000224961	462933	0.5	Non-cancer illness code, self-reported: kidney stone/ureter stone/bladder stone || id:ukb-b-8297	Non-cancer illness code, self-reported: kidney stone/ureter stone/bladder stone	Non-cancer illness code, self-reported: kidney stone/ureter stone/bladder stone || ||	TRUE	igd	NA	NA	NA	NA	NA	NA	NA	12	123199410	0.00233951	1.2e-58	NA	ieu-b-109	HDL cholesterol || id:ieu-b-109	TRUE	reported	igd	2	TRUE
25	rs11631178	C	T	C	T	0.0211366	0.000373655	0.103811	0.103827	FALSE	FALSE	FALSE	ukb-b-8297	15	58714787	0.000300308	462933	0.21	Non-cancer illness code, self-reported: kidney stone/ureter stone/bladder stone || id:ukb-b-8297	Non-cancer illness code, self-reported: kidney stone/ureter stone/bladder stone	Non-cancer illness code, self-reported: kidney stone/ureter stone/bladder stone || ||	TRUE	igd	NA	NA	NA	NA	NA	NA	NA	15	58714787	0.0031235	1.3e-11	NA	ieu-b-109	HDL cholesterol || id:ieu-b-109	TRUE	reported	igd	2	TRUE
26	rs11640494	A	G	A	G	-0.015349	0.000106627	0.456655	0.456741	FALSE	FALSE	FALSE	ukb-b-8297	16	88029685	0.0001845	462933	0.56	Non-cancer illness code, self-reported: kidney stone/ureter stone/bladder stone || id:ukb-b-8297	Non-cancer illness code, self-reported: kidney stone/ureter stone/bladder stone	Non-cancer illness code, self-reported: kidney stone/ureter stone/bladder stone || ||	TRUE	igd	NA	NA	NA	NA	NA	NA	NA	16	88029685	0.00189969	6.5e-16	NA	ieu-b-109	HDL cholesterol || id:ieu-b-109	TRUE	reported	igd	2	TRUE
27	rs11664369	T	C	T	C	-0.0229777	0.000184072	0.267061	0.267262	FALSE	FALSE	FALSE	ukb-b-8297	18	57739072	0.000207275	462933	0.37	Non-cancer illness code, self-reported: kidney stone/ureter stone/bladder stone || id:ukb-b-8297	Non-cancer illness code, self-reported: kidney stone/ureter stone/bladder stone	Non-cancer illness code, self-reported: kidney stone/ureter stone/bladder stone || ||	TRUE	igd	NA	NA	NA	NA	NA	NA	NA	18	57739072	0.00215861	1.8e-26	NA	ieu-b-109	HDL cholesterol || id:ieu-b-109	TRUE	reported	igd	2	TRUE
28	rs1168114	G	A	G	A	0.0155365	-4.95e-05	0.65237	0.652334	FALSE	FALSE	FALSE	ukb-b-8297	1	63156043	0.000192446	462933	0.8	Non-cancer illness code, self-reported: kidney stone/ureter stone/bladder stone || id:ukb-b-8297	Non-cancer illness code, self-reported: kidney stone/ureter stone/bladder stone	Non-cancer illness code, self-reported: kidney stone/ureter stone/bladder stone || ||	TRUE	igd	NA	NA	NA	NA	NA	NA	NA	1	63156043	0.00199819	7.5e-15	NA	ieu-b-109	HDL cholesterol || id:ieu-b-109	TRUE	reported	igd	2	TRUE
29	rs11688682	C	G	C	G	0.0147369	-0.000231015	0.270836	0.271015	FALSE	TRUE	FALSE	ukb-b-8297	2	121347612	0.000213036	462933	0.28	Non-cancer illness code, self-reported: kidney stone/ureter stone/bladder stone || id:ukb-b-8297	Non-cancer illness code, self-reported: kidney stone/ureter stone/bladder stone	Non-cancer illness code, self-reported: kidney stone/ureter stone/bladder stone || ||	TRUE	igd	NA	NA	NA	NA	NA	NA	NA	2	121347612	0.0022133	2.8e-11	NA	ieu-b-109	HDL cholesterol || id:ieu-b-109	TRUE	reported	igd	2	TRUE
30	rs12045101	T	C	T	C	-0.0145519	-1.07e-05	0.240857	0.240622	FALSE	FALSE	FALSE	ukb-b-8297	1	110267651	0.000214702	462933	0.96	Non-cancer illness code, self-reported: kidney stone/ureter stone/bladder stone || id:ukb-b-8297	Non-cancer illness code, self-reported: kidney stone/ureter stone/bladder stone	Non-cancer illness code, self-reported: kidney stone/ureter stone/bladder stone || ||	TRUE	igd	NA	NA	NA	NA	NA	NA	NA	1	110267651	0.00222909	6.7e-11	NA	ieu-b-109	HDL cholesterol || id:ieu-b-109	TRUE	reported	igd	2	TRUE
31	rs12046972	C	T	C	T	-0.0148213	0.000153689	0.564083	0.563719	FALSE	FALSE	FALSE	ukb-b-8297	1	219673143	0.000184594	462933	0.41	Non-cancer illness code, self-reported: kidney stone/ureter stone/bladder stone || id:ukb-b-8297	Non-cancer illness code, self-reported: kidney stone/ureter stone/bladder stone	Non-cancer illness code, self-reported: kidney stone/ureter stone/bladder stone || ||	TRUE	igd	NA	NA	NA	NA	NA	NA	NA	1	219673143	0.00191599	1e-14	NA	ieu-b-109	HDL cholesterol || id:ieu-b-109	TRUE	reported	igd	2	TRUE
32	rs12205778	A	G	A	G	0.0162321	0.000163662	0.258895	0.258606	FALSE	FALSE	FALSE	ukb-b-8297	6	42914749	0.000209271	462933	0.43	Non-cancer illness code, self-reported: kidney stone/ureter stone/bladder stone || id:ukb-b-8297	Non-cancer illness code, self-reported: kidney stone/ureter stone/bladder stone	Non-cancer illness code, self-reported: kidney stone/ureter stone/bladder stone || ||	TRUE	igd	NA	NA	NA	NA	NA	NA	NA	6	42914749	0.00217549	8.6e-14	NA	ieu-b-109	HDL cholesterol || id:ieu-b-109	TRUE	reported	igd	2	TRUE
33	rs12229011	T	C	T	C	-0.0259933	-1.57e-05	0.097467	0.09749	FALSE	FALSE	FALSE	ukb-b-8297	12	125083714	0.000310095	462933	0.96	Non-cancer illness code, self-reported: kidney stone/ureter stone/bladder stone || id:ukb-b-8297	Non-cancer illness code, self-reported: kidney stone/ureter stone/bladder stone	Non-cancer illness code, self-reported: kidney stone/ureter stone/bladder stone || ||	TRUE	igd	NA	NA	NA	NA	NA	NA	NA	12	125083714	0.00322614	7.8e-16	NA	ieu-b-109	HDL cholesterol || id:ieu-b-109	TRUE	reported	igd	2	TRUE
34	rs1225053	C	T	C	T	-0.0150376	-2.83e-06	0.264492	0.264705	FALSE	FALSE	FALSE	ukb-b-8297	3	131642852	0.000208243	462933	0.99	Non-cancer illness code, self-reported: kidney stone/ureter stone/bladder stone || id:ukb-b-8297	Non-cancer illness code, self-reported: kidney stone/ureter stone/bladder stone	Non-cancer illness code, self-reported: kidney stone/ureter stone/bladder stone || ||	TRUE	igd	NA	NA	NA	NA	NA	NA	NA	3	131642852	0.00216684	3.9e-12	NA	ieu-b-109	HDL cholesterol || id:ieu-b-109	TRUE	reported	igd	2	TRUE
35	rs1240820	A	G	A	G	0.0131835	-6.45e-05	0.293164	0.293343	FALSE	FALSE	FALSE	ukb-b-8297	6	16825137	0.000201973	462933	0.75	Non-cancer illness code, self-reported: kidney stone/ureter stone/bladder stone || id:ukb-b-8297	Non-cancer illness code, self-reported: kidney stone/ureter stone/bladder stone	Non-cancer illness code, self-reported: kidney stone/ureter stone/bladder stone || ||	TRUE	igd	NA	NA	NA	NA	NA	NA	NA	6	16825137	0.00210043	3.5e-10	NA	ieu-b-109	HDL cholesterol || id:ieu-b-109	TRUE	reported	igd	2	TRUE
36	rs12411732	A	G	A	G	-0.0305779	2.8e-05	0.145572	0.145243	FALSE	FALSE	FALSE	ukb-b-8297	10	113978850	0.000260906	462933	0.91	Non-cancer illness code, self-reported: kidney stone/ureter stone/bladder stone || id:ukb-b-8297	Non-cancer illness code, self-reported: kidney stone/ureter stone/bladder stone	Non-cancer illness code, self-reported: kidney stone/ureter stone/bladder stone || ||	TRUE	igd	TRUE	rs12411732	rs12415159	A	G	G	A	10	113977211	0.00274115	6.8e-29	NA	ieu-b-109	HDL cholesterol || id:ieu-b-109	TRUE	reported	igd	2	TRUE
37	rs12462109	T	C	T	C	-0.0159539	-0.000111227	0.287067	0.286831	FALSE	FALSE	FALSE	ukb-b-8297	19	52343496	0.000202522	462933	0.58	Non-cancer illness code, self-reported: kidney stone/ureter stone/bladder stone || id:ukb-b-8297	Non-cancer illness code, self-reported: kidney stone/ureter stone/bladder stone	Non-cancer illness code, self-reported: kidney stone/ureter stone/bladder stone || ||	TRUE	igd	NA	NA	NA	NA	NA	NA	NA	19	52343496	0.00210812	3.8e-14	NA	ieu-b-109	HDL cholesterol || id:ieu-b-109	TRUE	reported	igd	2	TRUE
38	rs12475332	G	T	G	T	0.012897	-0.000118861	0.261038	0.260987	FALSE	FALSE	FALSE	ukb-b-8297	2	227232047	0.000208385	462933	0.57	Non-cancer illness code, self-reported: kidney stone/ureter stone/bladder stone || id:ukb-b-8297	Non-cancer illness code, self-reported: kidney stone/ureter stone/bladder stone	Non-cancer illness code, self-reported: kidney stone/ureter stone/bladder stone || ||	TRUE	igd	NA	NA	NA	NA	NA	NA	NA	2	227232047	0.0021638	2.5e-09	NA	ieu-b-109	HDL cholesterol || id:ieu-b-109	TRUE	reported	igd	2	TRUE
39	rs12575456	A	G	A	G	0.0445866	-0.000207367	0.321829	0.321736	FALSE	FALSE	FALSE	ukb-b-8297	11	47326073	0.000195772	462933	0.29	Non-cancer illness code, self-reported: kidney stone/ureter stone/bladder stone || id:ukb-b-8297	Non-cancer illness code, self-reported: kidney stone/ureter stone/bladder stone	Non-cancer illness code, self-reported: kidney stone/ureter stone/bladder stone || ||	TRUE	igd	NA	NA	NA	NA	NA	NA	NA	11	47326073	0.00203342	1.4e-106	NA	ieu-b-109	HDL cholesterol || id:ieu-b-109	TRUE	reported	igd	2	TRUE
40	rs12686780	T	C	T	C	-0.0161688	0.000167681	0.174998	0.174927	FALSE	FALSE	FALSE	ukb-b-8297	9	95382297	0.00024121	462933	0.49	Non-cancer illness code, self-reported: kidney stone/ureter stone/bladder stone || id:ukb-b-8297	Non-cancer illness code, self-reported: kidney stone/ureter stone/bladder stone	Non-cancer illness code, self-reported: kidney stone/ureter stone/bladder stone || ||	TRUE	igd	NA	NA	NA	NA	NA	NA	NA	9	95382297	0.00251034	1.2e-10	NA	ieu-b-109	HDL cholesterol || id:ieu-b-109	TRUE	reported	igd	2	TRUE
41	rs1270076	G	A	G	A	0.014345	-0.000310231	0.776823	0.776533	FALSE	FALSE	FALSE	ukb-b-8297	15	83511271	0.000219709	462933	0.16	Non-cancer illness code, self-reported: kidney stone/ureter stone/bladder stone || id:ukb-b-8297	Non-cancer illness code, self-reported: kidney stone/ureter stone/bladder stone	Non-cancer illness code, self-reported: kidney stone/ureter stone/bladder stone || ||	TRUE	igd	NA	NA	NA	NA	NA	NA	NA	15	83511271	0.00228637	3.5e-10	NA	ieu-b-109	HDL cholesterol || id:ieu-b-109	TRUE	reported	igd	2	TRUE
42	rs12705595	A	G	A	G	0.0110554	6.55e-05	0.37337	0.373416	FALSE	FALSE	FALSE	ukb-b-8297	7	109103912	0.000190479	462933	0.73	Non-cancer illness code, self-reported: kidney stone/ureter stone/bladder stone || id:ukb-b-8297	Non-cancer illness code, self-reported: kidney stone/ureter stone/bladder stone	Non-cancer illness code, self-reported: kidney stone/ureter stone/bladder stone || ||	TRUE	igd	NA	NA	NA	NA	NA	NA	NA	7	109103912	0.00198306	2.5e-08	NA	ieu-b-109	HDL cholesterol || id:ieu-b-109	TRUE	reported	igd	2	TRUE
43	rs12740374	T	G	T	G	0.0288629	-0.000180109	0.221008	0.221164	FALSE	FALSE	FALSE	ukb-b-8297	1	109817590	0.000220435	462933	0.41	Non-cancer illness code, self-reported: kidney stone/ureter stone/bladder stone || id:ukb-b-8297	Non-cancer illness code, self-reported: kidney stone/ureter stone/bladder stone	Non-cancer illness code, self-reported: kidney stone/ureter stone/bladder stone || ||	TRUE	igd	NA	NA	NA	NA	NA	NA	NA	1	109817590	0.00229106	2.2e-36	NA	ieu-b-109	HDL cholesterol || id:ieu-b-109	TRUE	reported	igd	2	TRUE
44	rs12781812	T	G	T	G	0.0107203	0.000287199	0.400915	0.401176	FALSE	FALSE	FALSE	ukb-b-8297	10	101891222	0.0001865	462933	0.12	Non-cancer illness code, self-reported: kidney stone/ureter stone/bladder stone || id:ukb-b-8297	Non-cancer illness code, self-reported: kidney stone/ureter stone/bladder stone	Non-cancer illness code, self-reported: kidney stone/ureter stone/bladder stone || ||	TRUE	igd	NA	NA	NA	NA	NA	NA	NA	10	101891222	0.00194289	3.4e-08	NA	ieu-b-109	HDL cholesterol || id:ieu-b-109	TRUE	reported	igd	2	TRUE
45	rs1281959	G	C	G	C	0.0146574	-0.000112664	0.525716	0.525669	FALSE	TRUE	TRUE	ukb-b-8297	6	153457548	0.000183379	462933	0.54	Non-cancer illness code, self-reported: kidney stone/ureter stone/bladder stone || id:ukb-b-8297	Non-cancer illness code, self-reported: kidney stone/ureter stone/bladder stone	Non-cancer illness code, self-reported: kidney stone/ureter stone/bladder stone || ||	TRUE	igd	NA	NA	NA	NA	NA	NA	NA	6	153457548	0.00190666	1.5e-14	NA	ieu-b-109	HDL cholesterol || id:ieu-b-109	TRUE	reported	igd	2	FALSE
46	rs12926854	G	A	G	A	0.0122457	0.000103617	0.269909	0.270103	FALSE	FALSE	FALSE	ukb-b-8297	16	85951258	0.000207203	462933	0.62	Non-cancer illness code, self-reported: kidney stone/ureter stone/bladder stone || id:ukb-b-8297	Non-cancer illness code, self-reported: kidney stone/ureter stone/bladder stone	Non-cancer illness code, self-reported: kidney stone/ureter stone/bladder stone || ||	TRUE	igd	NA	NA	NA	NA	NA	NA	NA	16	85951258	0.00213341	9.5e-09	NA	ieu-b-109	HDL cholesterol || id:ieu-b-109	TRUE	reported	igd	2	TRUE
47	rs12928099	A	C	A	C	0.0214263	-0.000235748	0.29612	0.296276	FALSE	FALSE	FALSE	ukb-b-8297	16	15150505	0.000200816	462933	0.24	Non-cancer illness code, self-reported: kidney stone/ureter stone/bladder stone || id:ukb-b-8297	Non-cancer illness code, self-reported: kidney stone/ureter stone/bladder stone	Non-cancer illness code, self-reported: kidney stone/ureter stone/bladder stone || ||	TRUE	igd	NA	NA	NA	NA	NA	NA	NA	16	15150505	0.00206787	3.7e-25	NA	ieu-b-109	HDL cholesterol || id:ieu-b-109	TRUE	reported	igd	2	TRUE
48	rs12986742	C	T	C	T	-0.0106002	-0.000151527	0.475905	0.476175	FALSE	FALSE	FALSE	ukb-b-8297	2	58975143	0.000184217	462933	0.41	Non-cancer illness code, self-reported: kidney stone/ureter stone/bladder stone || id:ukb-b-8297	Non-cancer illness code, self-reported: kidney stone/ureter stone/bladder stone	Non-cancer illness code, self-reported: kidney stone/ureter stone/bladder stone || ||	TRUE	igd	NA	NA	NA	NA	NA	NA	NA	2	58975143	0.00191315	3e-08	NA	ieu-b-109	HDL cholesterol || id:ieu-b-109	TRUE	reported	igd	2	TRUE
49	rs12998038	T	C	T	C	0.0131918	-5.97e-05	0.258702	0.25843	FALSE	FALSE	FALSE	ukb-b-8297	2	42602387	0.000210393	462933	0.780001	Non-cancer illness code, self-reported: kidney stone/ureter stone/bladder stone || id:ukb-b-8297	Non-cancer illness code, self-reported: kidney stone/ureter stone/bladder stone	Non-cancer illness code, self-reported: kidney stone/ureter stone/bladder stone || ||	TRUE	igd	NA	NA	NA	NA	NA	NA	NA	2	42602387	0.0021847	1.6e-09	NA	ieu-b-109	HDL cholesterol || id:ieu-b-109	TRUE	reported	igd	2	TRUE
50	rs13087167	C	G	C	G	0.0167458	-6.28e-05	0.632997	0.632813	FALSE	TRUE	FALSE	ukb-b-8297	3	185878140	0.000190455	462933	0.74	Non-cancer illness code, self-reported: kidney stone/ureter stone/bladder stone || id:ukb-b-8297	Non-cancer illness code, self-reported: kidney stone/ureter stone/bladder stone	Non-cancer illness code, self-reported: kidney stone/ureter stone/bladder stone || ||	TRUE	igd	NA	NA	NA	NA	NA	NA	NA	3	185878140	0.00198206	2.9e-17	NA	ieu-b-109	HDL cholesterol || id:ieu-b-109	TRUE	reported	igd	2	TRUE
51	rs13097947	C	T	C	T	0.0159634	3.96e-05	0.649315	0.649163	FALSE	FALSE	FALSE	ukb-b-8297	3	15846011	0.000195178	462933	0.84	Non-cancer illness code, self-reported: kidney stone/ureter stone/bladder stone || id:ukb-b-8297	Non-cancer illness code, self-reported: kidney stone/ureter stone/bladder stone	Non-cancer illness code, self-reported: kidney stone/ureter stone/bladder stone || ||	TRUE	igd	NA	NA	NA	NA	NA	NA	NA	3	15846011	0.00203024	3.8e-15	NA	ieu-b-109	HDL cholesterol || id:ieu-b-109	TRUE	reported	igd	2	TRUE
52	rs13111599	G	A	G	A	0.0127921	-4.8e-06	0.737196	0.737236	FALSE	FALSE	FALSE	ukb-b-8297	4	83917037	0.000208215	462933	0.98	Non-cancer illness code, self-reported: kidney stone/ureter stone/bladder stone || id:ukb-b-8297	Non-cancer illness code, self-reported: kidney stone/ureter stone/bladder stone	Non-cancer illness code, self-reported: kidney stone/ureter stone/bladder stone || ||	TRUE	igd	NA	NA	NA	NA	NA	NA	NA	4	83917037	0.00216664	3.5e-09	NA	ieu-b-109	HDL cholesterol || id:ieu-b-109	TRUE	reported	igd	2	TRUE
53	rs13137144	A	G	A	G	0.0164073	0.00011137	0.461454	0.460003	FALSE	FALSE	FALSE	ukb-b-8297	4	982852	0.000184089	462933	0.55	Non-cancer illness code, self-reported: kidney stone/ureter stone/bladder stone || id:ukb-b-8297	Non-cancer illness code, self-reported: kidney stone/ureter stone/bladder stone	Non-cancer illness code, self-reported: kidney stone/ureter stone/bladder stone || ||	TRUE	igd	TRUE	rs13137144	rs3796621	A	G	A	G	4	967445	0.00192431	1.5e-17	NA	ieu-b-109	HDL cholesterol || id:ieu-b-109	TRUE	reported	igd	2	TRUE
54	rs13144151	G	A	G	A	0.0178695	3.73e-05	0.850001	0.850185	FALSE	FALSE	FALSE	ukb-b-8297	4	146403165	0.000259762	462933	0.89	Non-cancer illness code, self-reported: kidney stone/ureter stone/bladder stone || id:ukb-b-8297	Non-cancer illness code, self-reported: kidney stone/ureter stone/bladder stone	Non-cancer illness code, self-reported: kidney stone/ureter stone/bladder stone || ||	TRUE	igd	NA	NA	NA	NA	NA	NA	NA	4	146403165	0.00270341	3.8e-11	NA	ieu-b-109	HDL cholesterol || id:ieu-b-109	TRUE	reported	igd	2	TRUE
55	rs13235365	T	C	T	C	0.0258181	-0.000280338	0.273616	0.273459	FALSE	FALSE	FALSE	ukb-b-8297	7	6456091	0.00020602	462933	0.17	Non-cancer illness code, self-reported: kidney stone/ureter stone/bladder stone || id:ukb-b-8297	Non-cancer illness code, self-reported: kidney stone/ureter stone/bladder stone	Non-cancer illness code, self-reported: kidney stone/ureter stone/bladder stone || ||	TRUE	igd	NA	NA	NA	NA	NA	NA	NA	7	6456091	0.00214379	2.1e-33	NA	ieu-b-109	HDL cholesterol || id:ieu-b-109	TRUE	reported	igd	2	TRUE
56	rs133015	G	C	G	C	0.0205993	-8.24e-05	0.440063	0.439984	FALSE	TRUE	TRUE	ukb-b-8297	22	38572526	0.000184695	462933	0.66	Non-cancer illness code, self-reported: kidney stone/ureter stone/bladder stone || id:ukb-b-8297	Non-cancer illness code, self-reported: kidney stone/ureter stone/bladder stone	Non-cancer illness code, self-reported: kidney stone/ureter stone/bladder stone || ||	TRUE	igd	NA	NA	NA	NA	NA	NA	NA	22	38572526	0.00192854	1.2e-26	NA	ieu-b-109	HDL cholesterol || id:ieu-b-109	TRUE	reported	igd	2	FALSE
57	rs13379043	C	T	C	T	0.0198764	0.000185717	0.28042	0.280504	FALSE	FALSE	FALSE	ukb-b-8297	14	74250126	0.000207641	462933	0.37	Non-cancer illness code, self-reported: kidney stone/ureter stone/bladder stone || id:ukb-b-8297	Non-cancer illness code, self-reported: kidney stone/ureter stone/bladder stone	Non-cancer illness code, self-reported: kidney stone/ureter stone/bladder stone || ||	TRUE	igd	NA	NA	NA	NA	NA	NA	NA	14	74250126	0.00216717	4.7e-20	NA	ieu-b-109	HDL cholesterol || id:ieu-b-109	TRUE	reported	igd	2	TRUE
58	rs13389219	T	C	T	C	0.0277324	-0.000483856	0.392619	0.392402	FALSE	FALSE	FALSE	ukb-b-8297	2	165528876	0.000187448	462933	0.00980009	Non-cancer illness code, self-reported: kidney stone/ureter stone/bladder stone || id:ukb-b-8297	Non-cancer illness code, self-reported: kidney stone/ureter stone/bladder stone	Non-cancer illness code, self-reported: kidney stone/ureter stone/bladder stone || ||	TRUE	igd	NA	NA	NA	NA	NA	NA	NA	2	165528876	0.00194608	4.5e-46	NA	ieu-b-109	HDL cholesterol || id:ieu-b-109	TRUE	reported	igd	2	TRUE
59	rs13402475	G	C	G	C	-0.0249227	1.81e-05	0.815115	0.819855	FALSE	TRUE	FALSE	ukb-b-8297	2	3640142	0.000240402	462933	0.94	Non-cancer illness code, self-reported: kidney stone/ureter stone/bladder stone || id:ukb-b-8297	Non-cancer illness code, self-reported: kidney stone/ureter stone/bladder stone	Non-cancer illness code, self-reported: kidney stone/ureter stone/bladder stone || ||	TRUE	igd	TRUE	rs13402475	rs6542680	C	G	C	T	2	3639909	0.00249807	1.9e-23	NA	ieu-b-109	HDL cholesterol || id:ieu-b-109	TRUE	reported	igd	2	TRUE
60	rs1349852	C	A	C	A	0.0112127	-0.000243307	0.475293	0.475373	FALSE	FALSE	FALSE	ukb-b-8297	4	69537915	0.000183458	462933	0.18	Non-cancer illness code, self-reported: kidney stone/ureter stone/bladder stone || id:ukb-b-8297	Non-cancer illness code, self-reported: kidney stone/ureter stone/bladder stone	Non-cancer illness code, self-reported: kidney stone/ureter stone/bladder stone || ||	TRUE	igd	TRUE	rs1349852	rs7686914	C	A	C	T	4	69533217	0.00192565	5.8e-09	NA	ieu-b-109	HDL cholesterol || id:ieu-b-109	TRUE	reported	igd	2	TRUE
61	rs1383732	G	A	G	A	-0.0152024	0.000221125	0.149969	0.149935	FALSE	FALSE	FALSE	ukb-b-8297	4	103953389	0.00025724	462933	0.39	Non-cancer illness code, self-reported: kidney stone/ureter stone/bladder stone || id:ukb-b-8297	Non-cancer illness code, self-reported: kidney stone/ureter stone/bladder stone	Non-cancer illness code, self-reported: kidney stone/ureter stone/bladder stone || ||	TRUE	igd	NA	NA	NA	NA	NA	NA	NA	4	103953389	0.00267698	1.4e-08	NA	ieu-b-109	HDL cholesterol || id:ieu-b-109	TRUE	reported	igd	2	TRUE
62	rs1395221	T	G	T	G	-0.0111888	0.000275891	0.397646	0.397523	FALSE	FALSE	FALSE	ukb-b-8297	4	24626903	0.000187752	462933	0.14	Non-cancer illness code, self-reported: kidney stone/ureter stone/bladder stone || id:ukb-b-8297	Non-cancer illness code, self-reported: kidney stone/ureter stone/bladder stone	Non-cancer illness code, self-reported: kidney stone/ureter stone/bladder stone || ||	TRUE	igd	NA	NA	NA	NA	NA	NA	NA	4	24626903	0.00195359	1e-08	NA	ieu-b-109	HDL cholesterol || id:ieu-b-109	TRUE	reported	igd	2	TRUE
63	rs141062196	A	G	A	G	-0.0188553	-9.66e-05	0.194436	0.195165	FALSE	FALSE	FALSE	ukb-b-8297	17	511507	0.000230841	462933	0.68	Non-cancer illness code, self-reported: kidney stone/ureter stone/bladder stone || id:ukb-b-8297	Non-cancer illness code, self-reported: kidney stone/ureter stone/bladder stone	Non-cancer illness code, self-reported: kidney stone/ureter stone/bladder stone || ||	TRUE	igd	TRUE	rs141062196	rs34135607	A	G	G	A	17	495327	0.00241089	5.2e-15	NA	ieu-b-109	HDL cholesterol || id:ieu-b-109	TRUE	reported	igd	2	TRUE
64	rs1411432	C	A	C	A	-0.0139757	-3.89e-05	0.186415	0.186231	FALSE	FALSE	FALSE	ukb-b-8297	9	16728532	0.000236008	462933	0.87	Non-cancer illness code, self-reported: kidney stone/ureter stone/bladder stone || id:ukb-b-8297	Non-cancer illness code, self-reported: kidney stone/ureter stone/bladder stone	Non-cancer illness code, self-reported: kidney stone/ureter stone/bladder stone || ||	TRUE	igd	NA	NA	NA	NA	NA	NA	NA	9	16728532	0.00245569	1.3e-08	NA	ieu-b-109	HDL cholesterol || id:ieu-b-109	TRUE	reported	igd	2	TRUE
65	rs1412234	C	T	C	T	-0.011989	-0.000162636	0.327133	0.327284	FALSE	FALSE	FALSE	ukb-b-8297	9	28410683	0.000195566	462933	0.41	Non-cancer illness code, self-reported: kidney stone/ureter stone/bladder stone || id:ukb-b-8297	Non-cancer illness code, self-reported: kidney stone/ureter stone/bladder stone	Non-cancer illness code, self-reported: kidney stone/ureter stone/bladder stone || ||	TRUE	igd	NA	NA	NA	NA	NA	NA	NA	9	28410683	0.00203583	3.9e-09	NA	ieu-b-109	HDL cholesterol || id:ieu-b-109	TRUE	reported	igd	2	TRUE
66	rs1431659	G	A	G	A	0.0127918	0.000254506	0.728463	0.728551	FALSE	FALSE	FALSE	ukb-b-8297	8	73439070	0.000206833	462933	0.22	Non-cancer illness code, self-reported: kidney stone/ureter stone/bladder stone || id:ukb-b-8297	Non-cancer illness code, self-reported: kidney stone/ureter stone/bladder stone	Non-cancer illness code, self-reported: kidney stone/ureter stone/bladder stone || ||	TRUE	igd	NA	NA	NA	NA	NA	NA	NA	8	73439070	0.00214104	2.3e-09	NA	ieu-b-109	HDL cholesterol || id:ieu-b-109	TRUE	reported	igd	2	TRUE
67	rs1446585	G	A	G	A	0.0167827	0.000501829	0.244295	0.244516	FALSE	FALSE	FALSE	ukb-b-8297	2	136407479	0.000208943	462933	0.016	Non-cancer illness code, self-reported: kidney stone/ureter stone/bladder stone || id:ukb-b-8297	Non-cancer illness code, self-reported: kidney stone/ureter stone/bladder stone	Non-cancer illness code, self-reported: kidney stone/ureter stone/bladder stone || ||	TRUE	igd	NA	NA	NA	NA	NA	NA	NA	2	136407479	0.00217146	1.1e-14	NA	ieu-b-109	HDL cholesterol || id:ieu-b-109	TRUE	reported	igd	2	TRUE
68	rs1471251	T	A	T	A	-0.0193662	-0.000140891	0.398159	0.398334	FALSE	TRUE	FALSE	ukb-b-8297	4	87976359	0.000187587	462933	0.450001	Non-cancer illness code, self-reported: kidney stone/ureter stone/bladder stone || id:ukb-b-8297	Non-cancer illness code, self-reported: kidney stone/ureter stone/bladder stone	Non-cancer illness code, self-reported: kidney stone/ureter stone/bladder stone || ||	TRUE	igd	NA	NA	NA	NA	NA	NA	NA	4	87976359	0.00195327	3.6e-23	NA	ieu-b-109	HDL cholesterol || id:ieu-b-109	TRUE	reported	igd	2	TRUE
69	rs1534696	A	C	A	C	0.0166573	-7.4e-06	0.540992	0.540855	FALSE	FALSE	FALSE	ukb-b-8297	7	26397239	0.000183536	462933	0.97	Non-cancer illness code, self-reported: kidney stone/ureter stone/bladder stone || id:ukb-b-8297	Non-cancer illness code, self-reported: kidney stone/ureter stone/bladder stone	Non-cancer illness code, self-reported: kidney stone/ureter stone/bladder stone || ||	TRUE	igd	NA	NA	NA	NA	NA	NA	NA	7	26397239	0.0019113	2.9e-18	NA	ieu-b-109	HDL cholesterol || id:ieu-b-109	TRUE	reported	igd	2	TRUE
70	rs17138358	C	G	C	G	-0.0272272	2.07e-05	0.398392	0.398469	FALSE	TRUE	FALSE	ukb-b-8297	7	17920253	0.000187175	462933	0.91	Non-cancer illness code, self-reported: kidney stone/ureter stone/bladder stone || id:ukb-b-8297	Non-cancer illness code, self-reported: kidney stone/ureter stone/bladder stone	Non-cancer illness code, self-reported: kidney stone/ureter stone/bladder stone || ||	TRUE	igd	NA	NA	NA	NA	NA	NA	NA	7	17920253	0.00194811	2.2e-44	NA	ieu-b-109	HDL cholesterol || id:ieu-b-109	TRUE	reported	igd	2	TRUE
71	rs17309930	A	C	A	C	-0.0218885	-0.000138522	0.205132	0.205493	FALSE	FALSE	FALSE	ukb-b-8297	11	27748493	0.000226497	462933	0.54	Non-cancer illness code, self-reported: kidney stone/ureter stone/bladder stone || id:ukb-b-8297	Non-cancer illness code, self-reported: kidney stone/ureter stone/bladder stone	Non-cancer illness code, self-reported: kidney stone/ureter stone/bladder stone || ||	TRUE	igd	NA	NA	NA	NA	NA	NA	NA	11	27748493	0.00235533	1.5e-20	NA	ieu-b-109	HDL cholesterol || id:ieu-b-109	TRUE	reported	igd	2	TRUE
72	rs17326656	T	G	T	G	-0.0223923	0.000190704	0.238666	0.238319	FALSE	FALSE	FALSE	ukb-b-8297	2	48962291	0.000215768	462933	0.38	Non-cancer illness code, self-reported: kidney stone/ureter stone/bladder stone || id:ukb-b-8297	Non-cancer illness code, self-reported: kidney stone/ureter stone/bladder stone	Non-cancer illness code, self-reported: kidney stone/ureter stone/bladder stone || ||	TRUE	igd	NA	NA	NA	NA	NA	NA	NA	2	48962291	0.00223885	1.5e-23	NA	ieu-b-109	HDL cholesterol || id:ieu-b-109	TRUE	reported	igd	2	TRUE
73	rs174566	G	A	G	A	-0.0562241	-0.000339312	0.350061	0.349725	FALSE	FALSE	FALSE	ukb-b-8297	11	61592362	0.00019207	462933	0.0769999	Non-cancer illness code, self-reported: kidney stone/ureter stone/bladder stone || id:ukb-b-8297	Non-cancer illness code, self-reported: kidney stone/ureter stone/bladder stone	Non-cancer illness code, self-reported: kidney stone/ureter stone/bladder stone || ||	TRUE	igd	NA	NA	NA	NA	NA	NA	NA	11	61592362	0.00199551	1.2e-174	NA	ieu-b-109	HDL cholesterol || id:ieu-b-109	TRUE	reported	igd	2	TRUE
74	rs1760940	C	A	C	A	0.0121791	-0.00027786	0.24702	0.247051	FALSE	FALSE	FALSE	ukb-b-8297	14	20938251	0.000212191	462933	0.19	Non-cancer illness code, self-reported: kidney stone/ureter stone/bladder stone || id:ukb-b-8297	Non-cancer illness code, self-reported: kidney stone/ureter stone/bladder stone	Non-cancer illness code, self-reported: kidney stone/ureter stone/bladder stone || ||	TRUE	igd	NA	NA	NA	NA	NA	NA	NA	14	20938251	0.0022157	3.9e-08	NA	ieu-b-109	HDL cholesterol || id:ieu-b-109	TRUE	reported	igd	2	TRUE
75	rs17713879	A	G	A	G	0.0138956	0.000444435	0.364695	0.364794	FALSE	FALSE	FALSE	ukb-b-8297	2	254215	0.000190235	462933	0.0189998	Non-cancer illness code, self-reported: kidney stone/ureter stone/bladder stone || id:ukb-b-8297	Non-cancer illness code, self-reported: kidney stone/ureter stone/bladder stone	Non-cancer illness code, self-reported: kidney stone/ureter stone/bladder stone || ||	TRUE	igd	NA	NA	NA	NA	NA	NA	NA	2	254215	0.00197564	2e-12	NA	ieu-b-109	HDL cholesterol || id:ieu-b-109	TRUE	reported	igd	2	TRUE
76	rs1862205	A	G	A	G	0.0113186	-7.63e-05	0.404725	0.405207	FALSE	FALSE	FALSE	ukb-b-8297	5	108656635	0.000186594	462933	0.68	Non-cancer illness code, self-reported: kidney stone/ureter stone/bladder stone || id:ukb-b-8297	Non-cancer illness code, self-reported: kidney stone/ureter stone/bladder stone	Non-cancer illness code, self-reported: kidney stone/ureter stone/bladder stone || ||	TRUE	igd	NA	NA	NA	NA	NA	NA	NA	5	108656635	0.00194381	5.8e-09	NA	ieu-b-109	HDL cholesterol || id:ieu-b-109	TRUE	reported	igd	2	TRUE
77	rs1955512	A	G	A	G	0.0109986	-5.39e-06	0.575802	0.575628	FALSE	FALSE	FALSE	ukb-b-8297	14	33175822	0.00018877	462933	0.98	Non-cancer illness code, self-reported: kidney stone/ureter stone/bladder stone || id:ukb-b-8297	Non-cancer illness code, self-reported: kidney stone/ureter stone/bladder stone	Non-cancer illness code, self-reported: kidney stone/ureter stone/bladder stone || ||	TRUE	igd	NA	NA	NA	NA	NA	NA	NA	14	33175822	0.00197003	2.4e-08	NA	ieu-b-109	HDL cholesterol || id:ieu-b-109	TRUE	reported	igd	2	TRUE
78	rs1970811	C	T	C	T	-0.0116112	0.000283655	0.457743	0.457465	FALSE	FALSE	FALSE	ukb-b-8297	10	126696496	0.00018407	462933	0.12	Non-cancer illness code, self-reported: kidney stone/ureter stone/bladder stone || id:ukb-b-8297	Non-cancer illness code, self-reported: kidney stone/ureter stone/bladder stone	Non-cancer illness code, self-reported: kidney stone/ureter stone/bladder stone || ||	TRUE	igd	NA	NA	NA	NA	NA	NA	NA	10	126696496	0.00191759	1.4e-09	NA	ieu-b-109	HDL cholesterol || id:ieu-b-109	TRUE	reported	igd	2	TRUE
79	rs201441	G	T	G	T	-0.0109672	2.3e-05	0.580679	0.580926	FALSE	FALSE	FALSE	ukb-b-8297	7	101737327	0.000185738	462933	0.9	Non-cancer illness code, self-reported: kidney stone/ureter stone/bladder stone || id:ukb-b-8297	Non-cancer illness code, self-reported: kidney stone/ureter stone/bladder stone	Non-cancer illness code, self-reported: kidney stone/ureter stone/bladder stone || ||	TRUE	igd	NA	NA	NA	NA	NA	NA	NA	7	101737327	0.0019342	1.4e-08	NA	ieu-b-109	HDL cholesterol || id:ieu-b-109	TRUE	reported	igd	2	TRUE
80	rs2066714	C	T	C	T	0.0465396	-0.00018985	0.128622	0.128843	FALSE	FALSE	FALSE	ukb-b-8297	9	107586753	0.000272903	462933	0.49	Non-cancer illness code, self-reported: kidney stone/ureter stone/bladder stone || id:ukb-b-8297	Non-cancer illness code, self-reported: kidney stone/ureter stone/bladder stone	Non-cancer illness code, self-reported: kidney stone/ureter stone/bladder stone || ||	TRUE	igd	NA	NA	NA	NA	NA	NA	NA	9	107586753	0.00284369	3.4e-60	NA	ieu-b-109	HDL cholesterol || id:ieu-b-109	TRUE	reported	igd	2	TRUE
81	rs2068888	A	G	A	G	0.0191803	0.000121409	0.450441	0.450548	FALSE	FALSE	FALSE	ukb-b-8297	10	94839642	0.00018392	462933	0.51	Non-cancer illness code, self-reported: kidney stone/ureter stone/bladder stone || id:ukb-b-8297	Non-cancer illness code, self-reported: kidney stone/ureter stone/bladder stone	Non-cancer illness code, self-reported: kidney stone/ureter stone/bladder stone || ||	TRUE	igd	NA	NA	NA	NA	NA	NA	NA	10	94839642	0.0019152	1.3e-23	NA	ieu-b-109	HDL cholesterol || id:ieu-b-109	TRUE	reported	igd	2	TRUE
82	rs2098368	T	C	T	C	-0.0116029	-2.55e-05	0.54591	0.546015	FALSE	FALSE	FALSE	ukb-b-8297	7	36269284	0.000185207	462933	0.89	Non-cancer illness code, self-reported: kidney stone/ureter stone/bladder stone || id:ukb-b-8297	Non-cancer illness code, self-reported: kidney stone/ureter stone/bladder stone	Non-cancer illness code, self-reported: kidney stone/ureter stone/bladder stone || ||	TRUE	igd	NA	NA	NA	NA	NA	NA	NA	7	36269284	0.00192757	1.8e-09	NA	ieu-b-109	HDL cholesterol || id:ieu-b-109	TRUE	reported	igd	2	TRUE
83	rs2098918	T	C	T	C	0.0118698	-6.51e-05	0.45513	0.454798	FALSE	FALSE	FALSE	ukb-b-8297	4	37151533	0.000184061	462933	0.719999	Non-cancer illness code, self-reported: kidney stone/ureter stone/bladder stone || id:ukb-b-8297	Non-cancer illness code, self-reported: kidney stone/ureter stone/bladder stone	Non-cancer illness code, self-reported: kidney stone/ureter stone/bladder stone || ||	TRUE	igd	NA	NA	NA	NA	NA	NA	NA	4	37151533	0.00191595	5.8e-10	NA	ieu-b-109	HDL cholesterol || id:ieu-b-109	TRUE	reported	igd	2	TRUE
84	rs2155220	T	C	T	C	-0.0105204	0.00010986	0.437951	0.438237	FALSE	FALSE	FALSE	ukb-b-8297	11	76266172	0.000184142	462933	0.55	Non-cancer illness code, self-reported: kidney stone/ureter stone/bladder stone || id:ukb-b-8297	Non-cancer illness code, self-reported: kidney stone/ureter stone/bladder stone	Non-cancer illness code, self-reported: kidney stone/ureter stone/bladder stone || ||	TRUE	igd	NA	NA	NA	NA	NA	NA	NA	11	76266172	0.00191315	3.8e-08	NA	ieu-b-109	HDL cholesterol || id:ieu-b-109	TRUE	reported	igd	2	TRUE
85	rs2159607	T	G	T	G	-0.0239454	1.54e-05	0.810874	0.810895	FALSE	FALSE	FALSE	ukb-b-8297	3	52501451	0.000233689	462933	0.95	Non-cancer illness code, self-reported: kidney stone/ureter stone/bladder stone || id:ukb-b-8297	Non-cancer illness code, self-reported: kidney stone/ureter stone/bladder stone	Non-cancer illness code, self-reported: kidney stone/ureter stone/bladder stone || ||	TRUE	igd	NA	NA	NA	NA	NA	NA	NA	3	52501451	0.00243213	7.2e-23	NA	ieu-b-109	HDL cholesterol || id:ieu-b-109	TRUE	reported	igd	2	TRUE
86	rs2196808	C	T	C	T	0.0128638	0.00015064	0.731961	0.732131	FALSE	FALSE	FALSE	ukb-b-8297	2	111839021	0.000207882	462933	0.47	Non-cancer illness code, self-reported: kidney stone/ureter stone/bladder stone || id:ukb-b-8297	Non-cancer illness code, self-reported: kidney stone/ureter stone/bladder stone	Non-cancer illness code, self-reported: kidney stone/ureter stone/bladder stone || ||	TRUE	igd	NA	NA	NA	NA	NA	NA	NA	2	111839021	0.00215716	2.5e-09	NA	ieu-b-109	HDL cholesterol || id:ieu-b-109	TRUE	reported	igd	2	TRUE
87	rs2236464	C	T	C	T	-0.0155836	-5.72e-05	0.212102	0.212375	FALSE	FALSE	FALSE	ukb-b-8297	21	46898174	0.00022533	462933	0.8	Non-cancer illness code, self-reported: kidney stone/ureter stone/bladder stone || id:ukb-b-8297	Non-cancer illness code, self-reported: kidney stone/ureter stone/bladder stone	Non-cancer illness code, self-reported: kidney stone/ureter stone/bladder stone || ||	TRUE	igd	NA	NA	NA	NA	NA	NA	NA	21	46898174	0.00235595	3.7e-11	NA	ieu-b-109	HDL cholesterol || id:ieu-b-109	TRUE	reported	igd	2	TRUE
88	rs2237035	T	G	T	G	0.0139172	5.56e-05	0.385886	0.386032	FALSE	FALSE	FALSE	ukb-b-8297	4	55526251	0.000188099	462933	0.77	Non-cancer illness code, self-reported: kidney stone/ureter stone/bladder stone || id:ukb-b-8297	Non-cancer illness code, self-reported: kidney stone/ureter stone/bladder stone	Non-cancer illness code, self-reported: kidney stone/ureter stone/bladder stone || ||	TRUE	igd	NA	NA	NA	NA	NA	NA	NA	4	55526251	0.00195824	1.2e-12	NA	ieu-b-109	HDL cholesterol || id:ieu-b-109	TRUE	reported	igd	2	TRUE
89	rs2247355	T	C	T	C	0.0206138	-0.000349749	0.182679	0.182723	FALSE	FALSE	FALSE	ukb-b-8297	8	103876780	0.000237299	462933	0.14	Non-cancer illness code, self-reported: kidney stone/ureter stone/bladder stone || id:ukb-b-8297	Non-cancer illness code, self-reported: kidney stone/ureter stone/bladder stone	Non-cancer illness code, self-reported: kidney stone/ureter stone/bladder stone || ||	TRUE	igd	NA	NA	NA	NA	NA	NA	NA	8	103876780	0.00245873	5.1e-17	NA	ieu-b-109	HDL cholesterol || id:ieu-b-109	TRUE	reported	igd	2	TRUE
90	rs2256609	G	A	G	A	-0.0328881	0.000196104	0.189238	0.189257	FALSE	FALSE	FALSE	ukb-b-8297	22	21925017	0.000233605	462933	0.4	Non-cancer illness code, self-reported: kidney stone/ureter stone/bladder stone || id:ukb-b-8297	Non-cancer illness code, self-reported: kidney stone/ureter stone/bladder stone	Non-cancer illness code, self-reported: kidney stone/ureter stone/bladder stone || ||	TRUE	igd	NA	NA	NA	NA	NA	NA	NA	22	21925017	0.00244058	2.2e-41	NA	ieu-b-109	HDL cholesterol || id:ieu-b-109	TRUE	reported	igd	2	TRUE
91	rs2268840	C	T	C	T	0.0173197	6.98e-05	0.22846	0.228124	FALSE	FALSE	FALSE	ukb-b-8297	3	185931174	0.000218103	462933	0.75	Non-cancer illness code, self-reported: kidney stone/ureter stone/bladder stone || id:ukb-b-8297	Non-cancer illness code, self-reported: kidney stone/ureter stone/bladder stone	Non-cancer illness code, self-reported: kidney stone/ureter stone/bladder stone || ||	TRUE	igd	NA	NA	NA	NA	NA	NA	NA	3	185931174	0.00226775	2.2e-14	NA	ieu-b-109	HDL cholesterol || id:ieu-b-109	TRUE	reported	igd	2	TRUE
92	rs2281718	T	A	T	A	0.0596431	0.000318924	0.612575	0.612755	FALSE	TRUE	FALSE	ukb-b-8297	1	230297778	0.000188203	462933	0.0899995	Non-cancer illness code, self-reported: kidney stone/ureter stone/bladder stone || id:ukb-b-8297	Non-cancer illness code, self-reported: kidney stone/ureter stone/bladder stone	Non-cancer illness code, self-reported: kidney stone/ureter stone/bladder stone || ||	TRUE	igd	NA	NA	NA	NA	NA	NA	NA	1	230297778	0.00195409	1e-200	NA	ieu-b-109	HDL cholesterol || id:ieu-b-109	TRUE	reported	igd	2	TRUE
93	rs2290866	T	C	T	C	-0.0119226	3.72e-05	0.253153	0.253121	FALSE	FALSE	FALSE	ukb-b-8297	8	105907833	0.000210606	462933	0.86	Non-cancer illness code, self-reported: kidney stone/ureter stone/bladder stone || id:ukb-b-8297	Non-cancer illness code, self-reported: kidney stone/ureter stone/bladder stone	Non-cancer illness code, self-reported: kidney stone/ureter stone/bladder stone || ||	TRUE	igd	NA	NA	NA	NA	NA	NA	NA	8	105907833	0.00218189	4.6e-08	NA	ieu-b-109	HDL cholesterol || id:ieu-b-109	TRUE	reported	igd	2	TRUE
94	rs2297409	A	G	A	G	-0.0333565	-0.000329228	0.194635	0.19448	FALSE	FALSE	FALSE	ukb-b-8297	9	107576246	0.00023111	462933	0.15	Non-cancer illness code, self-reported: kidney stone/ureter stone/bladder stone || id:ukb-b-8297	Non-cancer illness code, self-reported: kidney stone/ureter stone/bladder stone	Non-cancer illness code, self-reported: kidney stone/ureter stone/bladder stone || ||	TRUE	igd	NA	NA	NA	NA	NA	NA	NA	9	107576246	0.00240571	1e-43	NA	ieu-b-109	HDL cholesterol || id:ieu-b-109	TRUE	reported	igd	2	TRUE
95	rs2298214	A	C	A	C	-0.01241	0.000143804	0.577365	0.561127	FALSE	FALSE	FALSE	ukb-b-8297	1	952428	0.000185176	462933	0.44	Non-cancer illness code, self-reported: kidney stone/ureter stone/bladder stone || id:ukb-b-8297	Non-cancer illness code, self-reported: kidney stone/ureter stone/bladder stone	Non-cancer illness code, self-reported: kidney stone/ureter stone/bladder stone || ||	TRUE	igd	TRUE	rs2298214	rs9442611	C	A	G	A	1	935222	0.00194099	1.6e-10	NA	ieu-b-109	HDL cholesterol || id:ieu-b-109	TRUE	reported	igd	2	TRUE
96	rs2298624	T	C	T	C	0.0300361	-0.00016063	0.132532	0.132341	FALSE	FALSE	FALSE	ukb-b-8297	18	47429022	0.000270087	462933	0.55	Non-cancer illness code, self-reported: kidney stone/ureter stone/bladder stone || id:ukb-b-8297	Non-cancer illness code, self-reported: kidney stone/ureter stone/bladder stone	Non-cancer illness code, self-reported: kidney stone/ureter stone/bladder stone || ||	TRUE	igd	NA	NA	NA	NA	NA	NA	NA	18	47429022	0.00280916	1.1e-26	NA	ieu-b-109	HDL cholesterol || id:ieu-b-109	TRUE	reported	igd	2	TRUE
97	rs2298632	T	C	T	C	0.0144252	-0.000352784	0.498073	0.497922	FALSE	FALSE	FALSE	ukb-b-8297	1	23710475	0.00018658	462933	0.0589997	Non-cancer illness code, self-reported: kidney stone/ureter stone/bladder stone || id:ukb-b-8297	Non-cancer illness code, self-reported: kidney stone/ureter stone/bladder stone	Non-cancer illness code, self-reported: kidney stone/ureter stone/bladder stone || ||	TRUE	igd	NA	NA	NA	NA	NA	NA	NA	1	23710475	0.00193744	9.7e-14	NA	ieu-b-109	HDL cholesterol || id:ieu-b-109	TRUE	reported	igd	2	TRUE
98	rs2307111	C	T	C	T	0.0190053	-0.000122293	0.394924	0.394962	FALSE	FALSE	FALSE	ukb-b-8297	5	75003678	0.000187443	462933	0.51	Non-cancer illness code, self-reported: kidney stone/ureter stone/bladder stone || id:ukb-b-8297	Non-cancer illness code, self-reported: kidney stone/ureter stone/bladder stone	Non-cancer illness code, self-reported: kidney stone/ureter stone/bladder stone || ||	TRUE	igd	NA	NA	NA	NA	NA	NA	NA	5	75003678	0.0019521	2.1e-22	NA	ieu-b-109	HDL cholesterol || id:ieu-b-109	TRUE	reported	igd	2	TRUE
99	rs2339234	A	G	A	G	-0.0118996	0.000453019	0.683004	0.683196	FALSE	FALSE	FALSE	ukb-b-8297	5	170612546	0.000197505	462933	0.0219999	Non-cancer illness code, self-reported: kidney stone/ureter stone/bladder stone || id:ukb-b-8297	Non-cancer illness code, self-reported: kidney stone/ureter stone/bladder stone	Non-cancer illness code, self-reported: kidney stone/ureter stone/bladder stone || ||	TRUE	igd	NA	NA	NA	NA	NA	NA	NA	5	170612546	0.00205717	7.3e-09	NA	ieu-b-109	HDL cholesterol || id:ieu-b-109	TRUE	reported	igd	2	TRUE
100	rs235314	T	C	T	C	-0.0177425	0.000291382	0.532212	0.531857	FALSE	FALSE	FALSE	ukb-b-8297	21	46271452	0.000183649	462933	0.11	Non-cancer illness code, self-reported: kidney stone/ureter stone/bladder stone || id:ukb-b-8297	Non-cancer illness code, self-reported: kidney stone/ureter stone/bladder stone	Non-cancer illness code, self-reported: kidney stone/ureter stone/bladder stone || ||	TRUE	igd	NA	NA	NA	NA	NA	NA	NA	21	46271452	0.00191993	2.4e-20	NA	ieu-b-109	HDL cholesterol || id:ieu-b-109	TRUE	reported	igd	2	TRUE
101	rs2362541	G	T	G	T	-0.0108666	0.00036187	0.507519	0.507571	FALSE	FALSE	FALSE	ukb-b-8297	2	30478453	0.000183297	462933	0.0479999	Non-cancer illness code, self-reported: kidney stone/ureter stone/bladder stone || id:ukb-b-8297	Non-cancer illness code, self-reported: kidney stone/ureter stone/bladder stone	Non-cancer illness code, self-reported: kidney stone/ureter stone/bladder stone || ||	TRUE	igd	NA	NA	NA	NA	NA	NA	NA	2	30478453	0.00190325	1.1e-08	NA	ieu-b-109	HDL cholesterol || id:ieu-b-109	TRUE	reported	igd	2	TRUE
102	rs2364723	C	G	C	G	0.0120956	0.000247852	0.319156	0.319085	FALSE	TRUE	FALSE	ukb-b-8297	2	178126546	0.000197002	462933	0.21	Non-cancer illness code, self-reported: kidney stone/ureter stone/bladder stone || id:ukb-b-8297	Non-cancer illness code, self-reported: kidney stone/ureter stone/bladder stone	Non-cancer illness code, self-reported: kidney stone/ureter stone/bladder stone || ||	TRUE	igd	NA	NA	NA	NA	NA	NA	NA	2	178126546	0.00204641	3.4e-09	NA	ieu-b-109	HDL cholesterol || id:ieu-b-109	TRUE	reported	igd	2	TRUE
103	rs2417125	G	A	G	A	-0.0131524	-0.000229976	0.284014	0.284022	FALSE	FALSE	FALSE	ukb-b-8297	9	131562232	0.000203283	462933	0.26	Non-cancer illness code, self-reported: kidney stone/ureter stone/bladder stone || id:ukb-b-8297	Non-cancer illness code, self-reported: kidney stone/ureter stone/bladder stone	Non-cancer illness code, self-reported: kidney stone/ureter stone/bladder stone || ||	TRUE	igd	NA	NA	NA	NA	NA	NA	NA	9	131562232	0.00211658	5.2e-10	NA	ieu-b-109	HDL cholesterol || id:ieu-b-109	TRUE	reported	igd	2	TRUE
104	rs2435307	T	C	T	C	0.0162767	-6.73e-05	0.48634	0.486258	FALSE	FALSE	FALSE	ukb-b-8297	18	21127910	0.000183341	462933	0.709999	Non-cancer illness code, self-reported: kidney stone/ureter stone/bladder stone || id:ukb-b-8297	Non-cancer illness code, self-reported: kidney stone/ureter stone/bladder stone	Non-cancer illness code, self-reported: kidney stone/ureter stone/bladder stone || ||	TRUE	igd	NA	NA	NA	NA	NA	NA	NA	18	21127910	0.00190927	1.5e-17	NA	ieu-b-109	HDL cholesterol || id:ieu-b-109	TRUE	reported	igd	2	TRUE
105	rs2498786	G	C	G	C	-0.0254741	0.000122004	0.615979	0.616076	FALSE	TRUE	FALSE	ukb-b-8297	14	105262368	0.000188685	462933	0.52	Non-cancer illness code, self-reported: kidney stone/ureter stone/bladder stone || id:ukb-b-8297	Non-cancer illness code, self-reported: kidney stone/ureter stone/bladder stone	Non-cancer illness code, self-reported: kidney stone/ureter stone/bladder stone || ||	TRUE	igd	NA	NA	NA	NA	NA	NA	NA	14	105262368	0.00196826	2.6e-38	NA	ieu-b-109	HDL cholesterol || id:ieu-b-109	TRUE	reported	igd	2	TRUE
106	rs2516331	A	C	A	C	0.0126835	-9.73e-05	0.375524	0.375396	FALSE	FALSE	FALSE	ukb-b-8297	1	212416989	0.000189357	462933	0.61	Non-cancer illness code, self-reported: kidney stone/ureter stone/bladder stone || id:ukb-b-8297	Non-cancer illness code, self-reported: kidney stone/ureter stone/bladder stone	Non-cancer illness code, self-reported: kidney stone/ureter stone/bladder stone || ||	TRUE	igd	NA	NA	NA	NA	NA	NA	NA	1	212416989	0.00196658	1.1e-10	NA	ieu-b-109	HDL cholesterol || id:ieu-b-109	TRUE	reported	igd	2	TRUE
107	rs2520096	G	A	G	A	0.0147205	-0.000387993	0.270192	0.27007	FALSE	FALSE	FALSE	ukb-b-8297	9	136919416	0.000206699	462933	0.061	Non-cancer illness code, self-reported: kidney stone/ureter stone/bladder stone || id:ukb-b-8297	Non-cancer illness code, self-reported: kidney stone/ureter stone/bladder stone	Non-cancer illness code, self-reported: kidney stone/ureter stone/bladder stone || ||	TRUE	igd	NA	NA	NA	NA	NA	NA	NA	9	136919416	0.00215114	7.7e-12	NA	ieu-b-109	HDL cholesterol || id:ieu-b-109	TRUE	reported	igd	2	TRUE
108	rs254562	G	A	G	A	-0.0114752	-5.13e-05	0.409277	0.409531	FALSE	FALSE	FALSE	ukb-b-8297	5	134441457	0.000186353	462933	0.780001	Non-cancer illness code, self-reported: kidney stone/ureter stone/bladder stone || id:ukb-b-8297	Non-cancer illness code, self-reported: kidney stone/ureter stone/bladder stone	Non-cancer illness code, self-reported: kidney stone/ureter stone/bladder stone || ||	TRUE	igd	NA	NA	NA	NA	NA	NA	NA	5	134441457	0.00194192	3.4e-09	NA	ieu-b-109	HDL cholesterol || id:ieu-b-109	TRUE	reported	igd	2	TRUE
109	rs2586116	G	C	G	C	-0.0162577	0.000174991	0.259435	0.259194	FALSE	TRUE	FALSE	ukb-b-8297	17	38505824	0.000208534	462933	0.4	Non-cancer illness code, self-reported: kidney stone/ureter stone/bladder stone || id:ukb-b-8297	Non-cancer illness code, self-reported: kidney stone/ureter stone/bladder stone	Non-cancer illness code, self-reported: kidney stone/ureter stone/bladder stone || ||	TRUE	igd	NA	NA	NA	NA	NA	NA	NA	17	38505824	0.00217179	7.1e-14	NA	ieu-b-109	HDL cholesterol || id:ieu-b-109	TRUE	reported	igd	2	TRUE
110	rs2642438	G	A	G	A	0.0276562	5.94e-05	0.702698	0.702652	FALSE	FALSE	FALSE	ukb-b-8297	1	220970028	0.000200221	462933	0.77	Non-cancer illness code, self-reported: kidney stone/ureter stone/bladder stone || id:ukb-b-8297	Non-cancer illness code, self-reported: kidney stone/ureter stone/bladder stone	Non-cancer illness code, self-reported: kidney stone/ureter stone/bladder stone || ||	TRUE	igd	NA	NA	NA	NA	NA	NA	NA	1	220970028	0.00207854	2.1e-40	NA	ieu-b-109	HDL cholesterol || id:ieu-b-109	TRUE	reported	igd	2	TRUE
111	rs2645979	A	G	A	G	0.0114281	-0.000448476	0.357369	0.357197	FALSE	FALSE	FALSE	ukb-b-8297	12	84017043	0.000191011	462933	0.0189998	Non-cancer illness code, self-reported: kidney stone/ureter stone/bladder stone || id:ukb-b-8297	Non-cancer illness code, self-reported: kidney stone/ureter stone/bladder stone	Non-cancer illness code, self-reported: kidney stone/ureter stone/bladder stone || ||	TRUE	igd	NA	NA	NA	NA	NA	NA	NA	12	84017043	0.00198606	8.7e-09	NA	ieu-b-109	HDL cholesterol || id:ieu-b-109	TRUE	reported	igd	2	TRUE
112	rs267738	G	T	G	T	0.0214529	0.000567898	0.219354	0.219494	FALSE	FALSE	FALSE	ukb-b-8297	1	150940625	0.00022125	462933	0.01	Non-cancer illness code, self-reported: kidney stone/ureter stone/bladder stone || id:ukb-b-8297	Non-cancer illness code, self-reported: kidney stone/ureter stone/bladder stone	Non-cancer illness code, self-reported: kidney stone/ureter stone/bladder stone || ||	TRUE	igd	NA	NA	NA	NA	NA	NA	NA	1	150940625	0.00229757	9.9e-21	NA	ieu-b-109	HDL cholesterol || id:ieu-b-109	TRUE	reported	igd	2	TRUE
113	rs2723065	G	A	G	A	0.0149623	-0.00052813	0.376773	0.376676	FALSE	FALSE	FALSE	ukb-b-8297	2	65279414	0.000188936	462933	0.00519996	Non-cancer illness code, self-reported: kidney stone/ureter stone/bladder stone || id:ukb-b-8297	Non-cancer illness code, self-reported: kidney stone/ureter stone/bladder stone	Non-cancer illness code, self-reported: kidney stone/ureter stone/bladder stone || ||	TRUE	igd	NA	NA	NA	NA	NA	NA	NA	2	65279414	0.00196239	2.4e-14	NA	ieu-b-109	HDL cholesterol || id:ieu-b-109	TRUE	reported	igd	2	TRUE
114	rs2740488	C	A	C	A	-0.0686515	0.000344075	0.265328	0.265477	FALSE	FALSE	FALSE	ukb-b-8297	9	107661742	0.000207642	462933	0.0980009	Non-cancer illness code, self-reported: kidney stone/ureter stone/bladder stone || id:ukb-b-8297	Non-cancer illness code, self-reported: kidney stone/ureter stone/bladder stone	Non-cancer illness code, self-reported: kidney stone/ureter stone/bladder stone || ||	TRUE	igd	NA	NA	NA	NA	NA	NA	NA	9	107661742	0.00216181	1e-200	NA	ieu-b-109	HDL cholesterol || id:ieu-b-109	TRUE	reported	igd	2	TRUE
115	rs2750411	G	T	G	T	-0.0108405	-2.84e-05	0.4919	0.492718	FALSE	FALSE	FALSE	ukb-b-8297	6	139227575	0.000183325	462933	0.88	Non-cancer illness code, self-reported: kidney stone/ureter stone/bladder stone || id:ukb-b-8297	Non-cancer illness code, self-reported: kidney stone/ureter stone/bladder stone	Non-cancer illness code, self-reported: kidney stone/ureter stone/bladder stone || ||	TRUE	igd	TRUE	rs2750411	rs1188866	G	T	A	G	6	139226630	0.0019091	1.4e-08	NA	ieu-b-109	HDL cholesterol || id:ieu-b-109	TRUE	reported	igd	2	TRUE
116	rs2792751	C	T	C	T	-0.0360998	0.000182387	0.725031	0.724641	FALSE	FALSE	FALSE	ukb-b-8297	10	113940329	0.000204752	462933	0.37	Non-cancer illness code, self-reported: kidney stone/ureter stone/bladder stone || id:ukb-b-8297	Non-cancer illness code, self-reported: kidney stone/ureter stone/bladder stone	Non-cancer illness code, self-reported: kidney stone/ureter stone/bladder stone || ||	TRUE	igd	NA	NA	NA	NA	NA	NA	NA	10	113940329	0.0021336	3.2e-64	NA	ieu-b-109	HDL cholesterol || id:ieu-b-109	TRUE	reported	igd	2	TRUE
117	rs2800710	C	T	C	T	-0.0202674	0.000227059	0.51821	0.518141	FALSE	FALSE	FALSE	ukb-b-8297	6	127452581	0.000183124	462933	0.22	Non-cancer illness code, self-reported: kidney stone/ureter stone/bladder stone || id:ukb-b-8297	Non-cancer illness code, self-reported: kidney stone/ureter stone/bladder stone	Non-cancer illness code, self-reported: kidney stone/ureter stone/bladder stone || ||	TRUE	igd	NA	NA	NA	NA	NA	NA	NA	6	127452581	0.00190382	1.8e-26	NA	ieu-b-109	HDL cholesterol || id:ieu-b-109	TRUE	reported	igd	2	TRUE
118	rs2804894	A	G	A	G	0.0173063	-0.000323856	0.734831	0.734684	FALSE	FALSE	FALSE	ukb-b-8297	10	33647091	0.000209626	462933	0.12	Non-cancer illness code, self-reported: kidney stone/ureter stone/bladder stone || id:ukb-b-8297	Non-cancer illness code, self-reported: kidney stone/ureter stone/bladder stone	Non-cancer illness code, self-reported: kidney stone/ureter stone/bladder stone || ||	TRUE	igd	NA	NA	NA	NA	NA	NA	NA	10	33647091	0.0021841	2.3e-15	NA	ieu-b-109	HDL cholesterol || id:ieu-b-109	TRUE	reported	igd	2	TRUE
119	rs2814982	T	C	T	C	-0.0275938	0.000355574	0.102216	0.10215	FALSE	FALSE	FALSE	ukb-b-8297	6	34546560	0.000302257	462933	0.24	Non-cancer illness code, self-reported: kidney stone/ureter stone/bladder stone || id:ukb-b-8297	Non-cancer illness code, self-reported: kidney stone/ureter stone/bladder stone	Non-cancer illness code, self-reported: kidney stone/ureter stone/bladder stone || ||	TRUE	igd	NA	NA	NA	NA	NA	NA	NA	6	34546560	0.00314209	1.6e-18	NA	ieu-b-109	HDL cholesterol || id:ieu-b-109	TRUE	reported	igd	2	TRUE
120	rs28510484	C	G	C	G	-0.0154472	0.000240226	0.170462	0.17042	FALSE	TRUE	FALSE	ukb-b-8297	15	31637569	0.000244193	462933	0.33	Non-cancer illness code, self-reported: kidney stone/ureter stone/bladder stone || id:ukb-b-8297	Non-cancer illness code, self-reported: kidney stone/ureter stone/bladder stone	Non-cancer illness code, self-reported: kidney stone/ureter stone/bladder stone || ||	TRUE	igd	NA	NA	NA	NA	NA	NA	NA	15	31637569	0.00253932	1.2e-09	NA	ieu-b-109	HDL cholesterol || id:ieu-b-109	TRUE	reported	igd	2	TRUE
121	rs2910949	G	T	G	T	0.0133996	0.000230717	0.354888	0.354704	FALSE	FALSE	FALSE	ukb-b-8297	5	39522481	0.000191872	462933	0.23	Non-cancer illness code, self-reported: kidney stone/ureter stone/bladder stone || id:ukb-b-8297	Non-cancer illness code, self-reported: kidney stone/ureter stone/bladder stone	Non-cancer illness code, self-reported: kidney stone/ureter stone/bladder stone || ||	TRUE	igd	NA	NA	NA	NA	NA	NA	NA	5	39522481	0.00199892	2e-11	NA	ieu-b-109	HDL cholesterol || id:ieu-b-109	TRUE	reported	igd	2	TRUE
122	rs2925979	C	T	C	T	0.037299	0.000209816	0.699999	0.700041	FALSE	FALSE	FALSE	ukb-b-8297	16	81534790	0.000199874	462933	0.29	Non-cancer illness code, self-reported: kidney stone/ureter stone/bladder stone || id:ukb-b-8297	Non-cancer illness code, self-reported: kidney stone/ureter stone/bladder stone	Non-cancer illness code, self-reported: kidney stone/ureter stone/bladder stone || ||	TRUE	igd	NA	NA	NA	NA	NA	NA	NA	16	81534790	0.00205659	1.6e-73	NA	ieu-b-109	HDL cholesterol || id:ieu-b-109	TRUE	reported	igd	2	TRUE
123	rs2943645	T	C	T	C	-0.0434706	0.000645562	0.646663	0.646609	FALSE	FALSE	FALSE	ukb-b-8297	2	227099180	0.000191474	462933	0.000749998	Non-cancer illness code, self-reported: kidney stone/ureter stone/bladder stone || id:ukb-b-8297	Non-cancer illness code, self-reported: kidney stone/ureter stone/bladder stone	Non-cancer illness code, self-reported: kidney stone/ureter stone/bladder stone || ||	TRUE	igd	NA	NA	NA	NA	NA	NA	NA	2	227099180	0.00198833	5.9e-106	NA	ieu-b-109	HDL cholesterol || id:ieu-b-109	TRUE	reported	igd	2	TRUE
124	rs2963468	G	A	G	A	-0.0196653	0.000352184	0.235297	0.235306	FALSE	FALSE	FALSE	ukb-b-8297	5	158003020	0.000217298	462933	0.11	Non-cancer illness code, self-reported: kidney stone/ureter stone/bladder stone || id:ukb-b-8297	Non-cancer illness code, self-reported: kidney stone/ureter stone/bladder stone	Non-cancer illness code, self-reported: kidney stone/ureter stone/bladder stone || ||	TRUE	igd	NA	NA	NA	NA	NA	NA	NA	5	158003020	0.00226256	3.6e-18	NA	ieu-b-109	HDL cholesterol || id:ieu-b-109	TRUE	reported	igd	2	TRUE
125	rs2965169	C	A	C	A	0.0120831	-0.00035491	0.388738	0.388565	FALSE	FALSE	FALSE	ukb-b-8297	19	45251156	0.000187834	462933	0.0589997	Non-cancer illness code, self-reported: kidney stone/ureter stone/bladder stone || id:ukb-b-8297	Non-cancer illness code, self-reported: kidney stone/ureter stone/bladder stone	Non-cancer illness code, self-reported: kidney stone/ureter stone/bladder stone || ||	TRUE	igd	NA	NA	NA	NA	NA	NA	NA	19	45251156	0.00195448	6.3e-10	NA	ieu-b-109	HDL cholesterol || id:ieu-b-109	TRUE	reported	igd	2	TRUE
126	rs3027167	T	C	T	C	-0.0124258	-6.19e-06	0.682038	0.681923	FALSE	FALSE	FALSE	ukb-b-8297	17	8059117	0.000196768	462933	0.97	Non-cancer illness code, self-reported: kidney stone/ureter stone/bladder stone || id:ukb-b-8297	Non-cancer illness code, self-reported: kidney stone/ureter stone/bladder stone	Non-cancer illness code, self-reported: kidney stone/ureter stone/bladder stone || ||	TRUE	igd	NA	NA	NA	NA	NA	NA	NA	17	8059117	0.00205083	1.4e-09	NA	ieu-b-109	HDL cholesterol || id:ieu-b-109	TRUE	reported	igd	2	TRUE
127	rs3184504	C	T	C	T	0.0265387	8.31e-05	0.517322	0.517278	FALSE	FALSE	FALSE	ukb-b-8297	12	111884608	0.000183008	462933	0.649999	Non-cancer illness code, self-reported: kidney stone/ureter stone/bladder stone || id:ukb-b-8297	Non-cancer illness code, self-reported: kidney stone/ureter stone/bladder stone	Non-cancer illness code, self-reported: kidney stone/ureter stone/bladder stone || ||	TRUE	igd	NA	NA	NA	NA	NA	NA	NA	12	111884608	0.00190452	3.9e-44	NA	ieu-b-109	HDL cholesterol || id:ieu-b-109	TRUE	reported	igd	2	TRUE
128	rs32578	A	G	A	G	0.0133235	0.000125113	0.309015	0.309131	FALSE	FALSE	FALSE	ukb-b-8297	5	149211868	0.000198285	462933	0.53	Non-cancer illness code, self-reported: kidney stone/ureter stone/bladder stone || id:ukb-b-8297	Non-cancer illness code, self-reported: kidney stone/ureter stone/bladder stone	Non-cancer illness code, self-reported: kidney stone/ureter stone/bladder stone || ||	TRUE	igd	NA	NA	NA	NA	NA	NA	NA	5	149211868	0.00206513	1.1e-10	NA	ieu-b-109	HDL cholesterol || id:ieu-b-109	TRUE	reported	igd	2	TRUE
129	rs330089	C	T	C	T	0.0204692	-0.000176465	0.098081	0.098194	FALSE	FALSE	FALSE	ukb-b-8297	8	9149612	0.000307845	462933	0.57	Non-cancer illness code, self-reported: kidney stone/ureter stone/bladder stone || id:ukb-b-8297	Non-cancer illness code, self-reported: kidney stone/ureter stone/bladder stone	Non-cancer illness code, self-reported: kidney stone/ureter stone/bladder stone || ||	TRUE	igd	NA	NA	NA	NA	NA	NA	NA	8	9149612	0.00318925	1.4e-10	NA	ieu-b-109	HDL cholesterol || id:ieu-b-109	TRUE	reported	igd	2	TRUE
130	rs34045894	A	G	A	G	-0.0172909	0.000179935	0.15624	0.156082	FALSE	FALSE	FALSE	ukb-b-8297	10	33967489	0.000252326	462933	0.48	Non-cancer illness code, self-reported: kidney stone/ureter stone/bladder stone || id:ukb-b-8297	Non-cancer illness code, self-reported: kidney stone/ureter stone/bladder stone	Non-cancer illness code, self-reported: kidney stone/ureter stone/bladder stone || ||	TRUE	igd	NA	NA	NA	NA	NA	NA	NA	10	33967489	0.00262706	4.6e-11	NA	ieu-b-109	HDL cholesterol || id:ieu-b-109	TRUE	reported	igd	2	TRUE
131	rs34138141	T	G	T	G	-0.0175318	0.000376339	0.280655	0.280614	FALSE	FALSE	FALSE	ukb-b-8297	17	40781561	0.0002038	462933	0.0649995	Non-cancer illness code, self-reported: kidney stone/ureter stone/bladder stone || id:ukb-b-8297	Non-cancer illness code, self-reported: kidney stone/ureter stone/bladder stone	Non-cancer illness code, self-reported: kidney stone/ureter stone/bladder stone || ||	TRUE	igd	NA	NA	NA	NA	NA	NA	NA	17	40781561	0.00212461	1.6e-16	NA	ieu-b-109	HDL cholesterol || id:ieu-b-109	TRUE	reported	igd	2	TRUE
132	rs34940374	A	G	A	G	-0.0170378	0.000111248	0.182973	0.183142	FALSE	FALSE	FALSE	ukb-b-8297	7	150331377	0.000237218	462933	0.64	Non-cancer illness code, self-reported: kidney stone/ureter stone/bladder stone || id:ukb-b-8297	Non-cancer illness code, self-reported: kidney stone/ureter stone/bladder stone	Non-cancer illness code, self-reported: kidney stone/ureter stone/bladder stone || ||	TRUE	igd	NA	NA	NA	NA	NA	NA	NA	7	150331377	0.00247025	5.3e-12	NA	ieu-b-109	HDL cholesterol || id:ieu-b-109	TRUE	reported	igd	2	TRUE
133	rs35493868	G	C	G	C	0.0372262	-0.000124554	0.202024	0.202237	FALSE	TRUE	FALSE	ukb-b-8297	7	73039406	0.000228297	462933	0.59	Non-cancer illness code, self-reported: kidney stone/ureter stone/bladder stone || id:ukb-b-8297	Non-cancer illness code, self-reported: kidney stone/ureter stone/bladder stone	Non-cancer illness code, self-reported: kidney stone/ureter stone/bladder stone || ||	TRUE	igd	NA	NA	NA	NA	NA	NA	NA	7	73039406	0.00237772	3e-55	NA	ieu-b-109	HDL cholesterol || id:ieu-b-109	TRUE	reported	igd	2	TRUE
134	rs36057735	G	C	G	C	-0.0302136	-0.000669736	0.199089	0.199051	FALSE	TRUE	FALSE	ukb-b-8297	6	31319923	0.000229419	462933	0.00350002	Non-cancer illness code, self-reported: kidney stone/ureter stone/bladder stone || id:ukb-b-8297	Non-cancer illness code, self-reported: kidney stone/ureter stone/bladder stone	Non-cancer illness code, self-reported: kidney stone/ureter stone/bladder stone || ||	TRUE	igd	NA	NA	NA	NA	NA	NA	NA	6	31319923	0.00238679	1e-36	NA	ieu-b-109	HDL cholesterol || id:ieu-b-109	TRUE	reported	igd	2	TRUE
135	rs367070	G	A	G	A	0.0417949	-0.000298161	0.225571	0.225657	FALSE	FALSE	FALSE	ukb-b-8297	19	54800500	0.000219659	462933	0.17	Non-cancer illness code, self-reported: kidney stone/ureter stone/bladder stone || id:ukb-b-8297	Non-cancer illness code, self-reported: kidney stone/ureter stone/bladder stone	Non-cancer illness code, self-reported: kidney stone/ureter stone/bladder stone || ||	TRUE	igd	NA	NA	NA	NA	NA	NA	NA	19	54800500	0.00228709	1.3e-74	NA	ieu-b-109	HDL cholesterol || id:ieu-b-109	TRUE	reported	igd	2	TRUE
136	rs367677	G	A	G	A	0.0166703	-6.08e-05	0.239995	0.242324	FALSE	FALSE	FALSE	ukb-b-8297	14	69273905	0.000214027	462933	0.780001	Non-cancer illness code, self-reported: kidney stone/ureter stone/bladder stone || id:ukb-b-8297	Non-cancer illness code, self-reported: kidney stone/ureter stone/bladder stone	Non-cancer illness code, self-reported: kidney stone/ureter stone/bladder stone || ||	TRUE	igd	TRUE	rs367677	rs194749	G	A	C	T	14	69273090	0.00224786	1.2e-13	NA	ieu-b-109	HDL cholesterol || id:ieu-b-109	TRUE	reported	igd	2	TRUE
137	rs3746915	G	A	G	A	0.0108813	-0.000300884	0.580939	0.580651	FALSE	FALSE	FALSE	ukb-b-8297	21	43718792	0.000185807	462933	0.11	Non-cancer illness code, self-reported: kidney stone/ureter stone/bladder stone || id:ukb-b-8297	Non-cancer illness code, self-reported: kidney stone/ureter stone/bladder stone	Non-cancer illness code, self-reported: kidney stone/ureter stone/bladder stone || ||	TRUE	igd	NA	NA	NA	NA	NA	NA	NA	21	43718792	0.00194098	2.1e-08	NA	ieu-b-109	HDL cholesterol || id:ieu-b-109	TRUE	reported	igd	2	TRUE
138	rs3747973	G	A	G	A	0.0141665	0.000161028	0.592542	0.592539	FALSE	FALSE	FALSE	ukb-b-8297	1	205677148	0.000186608	462933	0.39	Non-cancer illness code, self-reported: kidney stone/ureter stone/bladder stone || id:ukb-b-8297	Non-cancer illness code, self-reported: kidney stone/ureter stone/bladder stone	Non-cancer illness code, self-reported: kidney stone/ureter stone/bladder stone || ||	TRUE	igd	NA	NA	NA	NA	NA	NA	NA	1	205677148	0.00193802	2.7e-13	NA	ieu-b-109	HDL cholesterol || id:ieu-b-109	TRUE	reported	igd	2	TRUE
139	rs3768321	T	G	T	G	-0.0452296	0.000237942	0.196691	0.196517	FALSE	FALSE	FALSE	ukb-b-8297	1	40035928	0.000230723	462933	0.3	Non-cancer illness code, self-reported: kidney stone/ureter stone/bladder stone || id:ukb-b-8297	Non-cancer illness code, self-reported: kidney stone/ureter stone/bladder stone	Non-cancer illness code, self-reported: kidney stone/ureter stone/bladder stone || ||	TRUE	igd	NA	NA	NA	NA	NA	NA	NA	1	40035928	0.00239482	1.5e-79	NA	ieu-b-109	HDL cholesterol || id:ieu-b-109	TRUE	reported	igd	2	TRUE
140	rs3794752	C	T	C	T	0.0128326	3.4e-05	0.280634	0.280788	FALSE	FALSE	FALSE	ukb-b-8297	17	53382829	0.000205204	462933	0.87	Non-cancer illness code, self-reported: kidney stone/ureter stone/bladder stone || id:ukb-b-8297	Non-cancer illness code, self-reported: kidney stone/ureter stone/bladder stone	Non-cancer illness code, self-reported: kidney stone/ureter stone/bladder stone || ||	TRUE	igd	NA	NA	NA	NA	NA	NA	NA	17	53382829	0.00213876	2e-09	NA	ieu-b-109	HDL cholesterol || id:ieu-b-109	TRUE	reported	igd	2	TRUE
141	rs3814883	T	C	T	C	-0.0153035	-5.28e-05	0.482467	0.482423	FALSE	FALSE	FALSE	ukb-b-8297	16	29994922	0.000183791	462933	0.77	Non-cancer illness code, self-reported: kidney stone/ureter stone/bladder stone || id:ukb-b-8297	Non-cancer illness code, self-reported: kidney stone/ureter stone/bladder stone	Non-cancer illness code, self-reported: kidney stone/ureter stone/bladder stone || ||	TRUE	igd	NA	NA	NA	NA	NA	NA	NA	16	29994922	0.00189151	5.9e-16	NA	ieu-b-109	HDL cholesterol || id:ieu-b-109	TRUE	reported	igd	2	TRUE
142	rs3924313	A	G	A	G	-0.0239168	8.71e-06	0.322221	0.322324	FALSE	FALSE	FALSE	ukb-b-8297	12	125328375	0.000196834	462933	0.96	Non-cancer illness code, self-reported: kidney stone/ureter stone/bladder stone || id:ukb-b-8297	Non-cancer illness code, self-reported: kidney stone/ureter stone/bladder stone	Non-cancer illness code, self-reported: kidney stone/ureter stone/bladder stone || ||	TRUE	igd	NA	NA	NA	NA	NA	NA	NA	12	125328375	0.00204761	1.6e-31	NA	ieu-b-109	HDL cholesterol || id:ieu-b-109	TRUE	reported	igd	2	TRUE
143	rs407133	C	G	C	G	-0.0105618	-8.36e-05	0.558791	0.559127	FALSE	TRUE	TRUE	ukb-b-8297	21	46571889	0.000184935	462933	0.649999	Non-cancer illness code, self-reported: kidney stone/ureter stone/bladder stone || id:ukb-b-8297	Non-cancer illness code, self-reported: kidney stone/ureter stone/bladder stone	Non-cancer illness code, self-reported: kidney stone/ureter stone/bladder stone || ||	TRUE	igd	NA	NA	NA	NA	NA	NA	NA	21	46571889	0.00193239	4.6e-08	NA	ieu-b-109	HDL cholesterol || id:ieu-b-109	TRUE	reported	igd	2	FALSE
144	rs4074448	A	G	A	G	0.015131	3.57e-05	0.589254	0.589385	FALSE	FALSE	FALSE	ukb-b-8297	15	63888495	0.000188768	462933	0.85	Non-cancer illness code, self-reported: kidney stone/ureter stone/bladder stone || id:ukb-b-8297	Non-cancer illness code, self-reported: kidney stone/ureter stone/bladder stone	Non-cancer illness code, self-reported: kidney stone/ureter stone/bladder stone || ||	TRUE	igd	NA	NA	NA	NA	NA	NA	NA	15	63888495	0.00196355	1.3e-14	NA	ieu-b-109	HDL cholesterol || id:ieu-b-109	TRUE	reported	igd	2	TRUE
145	rs41272086	A	G	A	G	-0.0567846	-0.000233182	0.105505	0.10553	FALSE	FALSE	FALSE	ukb-b-8297	6	161008646	0.000298555	462933	0.43	Non-cancer illness code, self-reported: kidney stone/ureter stone/bladder stone || id:ukb-b-8297	Non-cancer illness code, self-reported: kidney stone/ureter stone/bladder stone	Non-cancer illness code, self-reported: kidney stone/ureter stone/bladder stone || ||	TRUE	igd	NA	NA	NA	NA	NA	NA	NA	6	161008646	0.00310319	8.5e-75	NA	ieu-b-109	HDL cholesterol || id:ieu-b-109	TRUE	reported	igd	2	TRUE
146	rs429358	C	T	C	T	-0.0756554	-0.000273517	0.154325	0.154145	FALSE	FALSE	FALSE	ukb-b-8297	19	45411941	0.000253626	462933	0.28	Non-cancer illness code, self-reported: kidney stone/ureter stone/bladder stone || id:ukb-b-8297	Non-cancer illness code, self-reported: kidney stone/ureter stone/bladder stone	Non-cancer illness code, self-reported: kidney stone/ureter stone/bladder stone || ||	TRUE	igd	NA	NA	NA	NA	NA	NA	NA	19	45411941	0.00263871	8.71e-181	NA	ieu-b-109	HDL cholesterol || id:ieu-b-109	TRUE	reported	igd	2	TRUE
147	rs454968	C	T	C	T	0.0110337	3.31e-05	0.644812	0.645018	FALSE	FALSE	FALSE	ukb-b-8297	5	112188456	0.000191461	462933	0.86	Non-cancer illness code, self-reported: kidney stone/ureter stone/bladder stone || id:ukb-b-8297	Non-cancer illness code, self-reported: kidney stone/ureter stone/bladder stone	Non-cancer illness code, self-reported: kidney stone/ureter stone/bladder stone || ||	TRUE	igd	NA	NA	NA	NA	NA	NA	NA	5	112188456	0.00199469	3.2e-08	NA	ieu-b-109	HDL cholesterol || id:ieu-b-109	TRUE	reported	igd	2	TRUE
148	rs4599108	T	C	T	C	0.0136654	9.94e-05	0.487654	0.511623	FALSE	FALSE	FALSE	ukb-b-8297	2	85549547	0.000183053	462933	0.59	Non-cancer illness code, self-reported: kidney stone/ureter stone/bladder stone || id:ukb-b-8297	Non-cancer illness code, self-reported: kidney stone/ureter stone/bladder stone	Non-cancer illness code, self-reported: kidney stone/ureter stone/bladder stone || ||	TRUE	igd	TRUE	rs4599108	rs3184780	T	C	T	C	2	85543222	0.00192434	1.2e-12	NA	ieu-b-109	HDL cholesterol || id:ieu-b-109	TRUE	reported	igd	2	TRUE
149	rs460428	C	T	C	T	-0.0143462	0.000170008	0.230673	0.230627	FALSE	FALSE	FALSE	ukb-b-8297	22	29970989	0.000217113	462933	0.43	Non-cancer illness code, self-reported: kidney stone/ureter stone/bladder stone || id:ukb-b-8297	Non-cancer illness code, self-reported: kidney stone/ureter stone/bladder stone	Non-cancer illness code, self-reported: kidney stone/ureter stone/bladder stone || ||	TRUE	igd	NA	NA	NA	NA	NA	NA	NA	22	29970989	0.00226779	2.5e-10	NA	ieu-b-109	HDL cholesterol || id:ieu-b-109	TRUE	reported	igd	2	TRUE
150	rs4614	G	A	G	A	-0.0178217	-0.000264776	0.406222	0.406054	FALSE	FALSE	FALSE	ukb-b-8297	11	118952371	0.000186557	462933	0.16	Non-cancer illness code, self-reported: kidney stone/ureter stone/bladder stone || id:ukb-b-8297	Non-cancer illness code, self-reported: kidney stone/ureter stone/bladder stone	Non-cancer illness code, self-reported: kidney stone/ureter stone/bladder stone || ||	TRUE	igd	NA	NA	NA	NA	NA	NA	NA	11	118952371	0.00193829	3.8e-20	NA	ieu-b-109	HDL cholesterol || id:ieu-b-109	TRUE	reported	igd	2	TRUE
151	rs4650994	A	G	A	G	-0.018056	0.000278923	0.531842	0.53164	FALSE	FALSE	FALSE	ukb-b-8297	1	178515312	0.000182958	462933	0.13	Non-cancer illness code, self-reported: kidney stone/ureter stone/bladder stone || id:ukb-b-8297	Non-cancer illness code, self-reported: kidney stone/ureter stone/bladder stone	Non-cancer illness code, self-reported: kidney stone/ureter stone/bladder stone || ||	TRUE	igd	NA	NA	NA	NA	NA	NA	NA	1	178515312	0.00190061	2.1e-21	NA	ieu-b-109	HDL cholesterol || id:ieu-b-109	TRUE	reported	igd	2	TRUE
152	rs4691379	T	C	T	C	0.0118717	-0.000236231	0.318939	0.318946	FALSE	FALSE	FALSE	ukb-b-8297	4	157706904	0.000196239	462933	0.23	Non-cancer illness code, self-reported: kidney stone/ureter stone/bladder stone || id:ukb-b-8297	Non-cancer illness code, self-reported: kidney stone/ureter stone/bladder stone	Non-cancer illness code, self-reported: kidney stone/ureter stone/bladder stone || ||	TRUE	igd	NA	NA	NA	NA	NA	NA	NA	4	157706904	0.00204326	6.2e-09	NA	ieu-b-109	HDL cholesterol || id:ieu-b-109	TRUE	reported	igd	2	TRUE
153	rs4803773	G	A	G	A	0.0400846	-0.000405785	0.498722	0.500821	FALSE	FALSE	FALSE	ukb-b-8297	19	45452335	0.000183055	462933	0.0269998	Non-cancer illness code, self-reported: kidney stone/ureter stone/bladder stone || id:ukb-b-8297	Non-cancer illness code, self-reported: kidney stone/ureter stone/bladder stone	Non-cancer illness code, self-reported: kidney stone/ureter stone/bladder stone || ||	TRUE	igd	TRUE	rs4803773	rs4803776	G	A	C	T	19	45444742	0.00199508	8.7e-90	NA	ieu-b-109	HDL cholesterol || id:ieu-b-109	TRUE	reported	igd	2	TRUE
154	rs4855582	T	C	T	C	0.0111652	0.000195266	0.429621	0.429653	FALSE	FALSE	FALSE	ukb-b-8297	3	108867705	0.000184991	462933	0.29	Non-cancer illness code, self-reported: kidney stone/ureter stone/bladder stone || id:ukb-b-8297	Non-cancer illness code, self-reported: kidney stone/ureter stone/bladder stone	Non-cancer illness code, self-reported: kidney stone/ureter stone/bladder stone || ||	TRUE	igd	NA	NA	NA	NA	NA	NA	NA	3	108867705	0.00192369	6.5e-09	NA	ieu-b-109	HDL cholesterol || id:ieu-b-109	TRUE	reported	igd	2	TRUE
155	rs4871603	T	C	T	C	0.0360061	-0.000190999	0.653471	0.653418	FALSE	FALSE	FALSE	ukb-b-8297	8	126480367	0.000192316	462933	0.32	Non-cancer illness code, self-reported: kidney stone/ureter stone/bladder stone || id:ukb-b-8297	Non-cancer illness code, self-reported: kidney stone/ureter stone/bladder stone	Non-cancer illness code, self-reported: kidney stone/ureter stone/bladder stone || ||	TRUE	igd	NA	NA	NA	NA	NA	NA	NA	8	126480367	0.00199228	5.2e-73	NA	ieu-b-109	HDL cholesterol || id:ieu-b-109	TRUE	reported	igd	2	TRUE
156	rs4871624	G	T	G	T	-0.020416	-6.93e-05	0.286726	0.286469	FALSE	FALSE	FALSE	ukb-b-8297	8	126629328	0.000203844	462933	0.73	Non-cancer illness code, self-reported: kidney stone/ureter stone/bladder stone || id:ukb-b-8297	Non-cancer illness code, self-reported: kidney stone/ureter stone/bladder stone	Non-cancer illness code, self-reported: kidney stone/ureter stone/bladder stone || ||	TRUE	igd	NA	NA	NA	NA	NA	NA	NA	8	126629328	0.00211032	3.9e-22	NA	ieu-b-109	HDL cholesterol || id:ieu-b-109	TRUE	reported	igd	2	TRUE
157	rs4875043	C	A	C	A	-0.0149745	0.00015436	0.216821	0.216946	FALSE	FALSE	FALSE	ukb-b-8297	8	144496772	0.000224681	462933	0.49	Non-cancer illness code, self-reported: kidney stone/ureter stone/bladder stone || id:ukb-b-8297	Non-cancer illness code, self-reported: kidney stone/ureter stone/bladder stone	Non-cancer illness code, self-reported: kidney stone/ureter stone/bladder stone || ||	TRUE	igd	NA	NA	NA	NA	NA	NA	NA	8	144496772	0.0023285	1.3e-10	NA	ieu-b-109	HDL cholesterol || id:ieu-b-109	TRUE	reported	igd	2	TRUE
158	rs4930352	T	G	T	G	0.0161709	-3.21e-05	0.494128	0.494116	FALSE	FALSE	FALSE	ukb-b-8297	11	66066993	0.000186559	462933	0.86	Non-cancer illness code, self-reported: kidney stone/ureter stone/bladder stone || id:ukb-b-8297	Non-cancer illness code, self-reported: kidney stone/ureter stone/bladder stone	Non-cancer illness code, self-reported: kidney stone/ureter stone/bladder stone || ||	TRUE	igd	NA	NA	NA	NA	NA	NA	NA	11	66066993	0.00193852	7.3e-17	NA	ieu-b-109	HDL cholesterol || id:ieu-b-109	TRUE	reported	igd	2	TRUE
159	rs4969141	T	C	T	C	0.0296373	0.000166257	0.489676	0.489976	FALSE	FALSE	FALSE	ukb-b-8297	17	76391653	0.000183422	462933	0.36	Non-cancer illness code, self-reported: kidney stone/ureter stone/bladder stone || id:ukb-b-8297	Non-cancer illness code, self-reported: kidney stone/ureter stone/bladder stone	Non-cancer illness code, self-reported: kidney stone/ureter stone/bladder stone || ||	TRUE	igd	NA	NA	NA	NA	NA	NA	NA	17	76391653	0.00191152	3.2e-54	NA	ieu-b-109	HDL cholesterol || id:ieu-b-109	TRUE	reported	igd	2	TRUE
160	rs532436	A	G	A	G	0.0231547	-6.55e-05	0.184606	0.184986	FALSE	FALSE	FALSE	ukb-b-8297	9	136149830	0.000235572	462933	0.780001	Non-cancer illness code, self-reported: kidney stone/ureter stone/bladder stone || id:ukb-b-8297	Non-cancer illness code, self-reported: kidney stone/ureter stone/bladder stone	Non-cancer illness code, self-reported: kidney stone/ureter stone/bladder stone || ||	TRUE	igd	NA	NA	NA	NA	NA	NA	NA	9	136149830	0.00245365	3.8e-21	NA	ieu-b-109	HDL cholesterol || id:ieu-b-109	TRUE	reported	igd	2	TRUE
161	rs549058	T	G	T	G	0.0171095	-0.000498519	0.120319	0.120229	FALSE	FALSE	FALSE	ukb-b-8297	13	51201045	0.000281501	462933	0.0769999	Non-cancer illness code, self-reported: kidney stone/ureter stone/bladder stone || id:ukb-b-8297	Non-cancer illness code, self-reported: kidney stone/ureter stone/bladder stone	Non-cancer illness code, self-reported: kidney stone/ureter stone/bladder stone || ||	TRUE	igd	NA	NA	NA	NA	NA	NA	NA	13	51201045	0.00293694	5.7e-09	NA	ieu-b-109	HDL cholesterol || id:ieu-b-109	TRUE	reported	igd	2	TRUE
162	rs55781197	G	A	G	A	0.0587349	-0.000358618	0.115034	0.115175	FALSE	FALSE	FALSE	ukb-b-8297	16	67940350	0.000286492	462933	0.21	Non-cancer illness code, self-reported: kidney stone/ureter stone/bladder stone || id:ukb-b-8297	Non-cancer illness code, self-reported: kidney stone/ureter stone/bladder stone	Non-cancer illness code, self-reported: kidney stone/ureter stone/bladder stone || ||	TRUE	igd	NA	NA	NA	NA	NA	NA	NA	16	67940350	0.00295144	4e-88	NA	ieu-b-109	HDL cholesterol || id:ieu-b-109	TRUE	reported	igd	2	TRUE
163	rs557933	C	A	C	A	0.0152472	-0.000220907	0.520349	0.520502	FALSE	FALSE	FALSE	ukb-b-8297	1	234853268	0.000183777	462933	0.23	Non-cancer illness code, self-reported: kidney stone/ureter stone/bladder stone || id:ukb-b-8297	Non-cancer illness code, self-reported: kidney stone/ureter stone/bladder stone	Non-cancer illness code, self-reported: kidney stone/ureter stone/bladder stone || ||	TRUE	igd	NA	NA	NA	NA	NA	NA	NA	1	234853268	0.00190783	1.3e-15	NA	ieu-b-109	HDL cholesterol || id:ieu-b-109	TRUE	reported	igd	2	TRUE
164	rs55935382	A	C	A	C	0.01764	-4.14e-05	0.32503	0.325091	FALSE	FALSE	FALSE	ukb-b-8297	7	50289669	0.000195822	462933	0.83	Non-cancer illness code, self-reported: kidney stone/ureter stone/bladder stone || id:ukb-b-8297	Non-cancer illness code, self-reported: kidney stone/ureter stone/bladder stone	Non-cancer illness code, self-reported: kidney stone/ureter stone/bladder stone || ||	TRUE	igd	NA	NA	NA	NA	NA	NA	NA	7	50289669	0.00203822	4.9e-18	NA	ieu-b-109	HDL cholesterol || id:ieu-b-109	TRUE	reported	igd	2	TRUE
165	rs559355	T	A	T	A	-0.0349311	-5.31e-06	0.1573	0.157449	FALSE	TRUE	FALSE	ukb-b-8297	11	75451281	0.000251302	462933	0.98	Non-cancer illness code, self-reported: kidney stone/ureter stone/bladder stone || id:ukb-b-8297	Non-cancer illness code, self-reported: kidney stone/ureter stone/bladder stone	Non-cancer illness code, self-reported: kidney stone/ureter stone/bladder stone || ||	TRUE	igd	NA	NA	NA	NA	NA	NA	NA	11	75451281	0.00261254	9e-41	NA	ieu-b-109	HDL cholesterol || id:ieu-b-109	TRUE	reported	igd	2	TRUE
166	rs564832	C	T	C	T	-0.011708	0.000291024	0.315005	0.314912	FALSE	FALSE	FALSE	ukb-b-8297	11	30418246	0.000197728	462933	0.14	Non-cancer illness code, self-reported: kidney stone/ureter stone/bladder stone || id:ukb-b-8297	Non-cancer illness code, self-reported: kidney stone/ureter stone/bladder stone	Non-cancer illness code, self-reported: kidney stone/ureter stone/bladder stone || ||	TRUE	igd	NA	NA	NA	NA	NA	NA	NA	11	30418246	0.00205455	1.2e-08	NA	ieu-b-109	HDL cholesterol || id:ieu-b-109	TRUE	reported	igd	2	TRUE
167	rs58123204	G	A	G	A	-0.0184574	0.000419504	0.153445	0.153306	FALSE	FALSE	FALSE	ukb-b-8297	12	53760162	0.000254332	462933	0.0990011	Non-cancer illness code, self-reported: kidney stone/ureter stone/bladder stone || id:ukb-b-8297	Non-cancer illness code, self-reported: kidney stone/ureter stone/bladder stone	Non-cancer illness code, self-reported: kidney stone/ureter stone/bladder stone || ||	TRUE	igd	NA	NA	NA	NA	NA	NA	NA	12	53760162	0.00264401	2.9e-12	NA	ieu-b-109	HDL cholesterol || id:ieu-b-109	TRUE	reported	igd	2	TRUE
168	rs59104589	T	C	T	C	0.0150155	9.2e-05	0.358286	0.358613	FALSE	FALSE	FALSE	ukb-b-8297	2	242237902	0.000190775	462933	0.630001	Non-cancer illness code, self-reported: kidney stone/ureter stone/bladder stone || id:ukb-b-8297	Non-cancer illness code, self-reported: kidney stone/ureter stone/bladder stone	Non-cancer illness code, self-reported: kidney stone/ureter stone/bladder stone || ||	TRUE	igd	NA	NA	NA	NA	NA	NA	NA	2	242237902	0.0019816	3.5e-14	NA	ieu-b-109	HDL cholesterol || id:ieu-b-109	TRUE	reported	igd	2	TRUE
169	rs6018652	A	G	A	G	0.0259271	-0.000168895	0.792888	0.792887	FALSE	FALSE	FALSE	ukb-b-8297	20	46340974	0.000226255	462933	0.46	Non-cancer illness code, self-reported: kidney stone/ureter stone/bladder stone || id:ukb-b-8297	Non-cancer illness code, self-reported: kidney stone/ureter stone/bladder stone	Non-cancer illness code, self-reported: kidney stone/ureter stone/bladder stone || ||	TRUE	igd	NA	NA	NA	NA	NA	NA	NA	20	46340974	0.0023605	4.6e-28	NA	ieu-b-109	HDL cholesterol || id:ieu-b-109	TRUE	reported	igd	2	TRUE
170	rs6059958	T	C	T	C	0.0146541	-8.57e-05	0.170742	0.170929	FALSE	FALSE	FALSE	ukb-b-8297	20	30143278	0.00024479	462933	0.73	Non-cancer illness code, self-reported: kidney stone/ureter stone/bladder stone || id:ukb-b-8297	Non-cancer illness code, self-reported: kidney stone/ureter stone/bladder stone	Non-cancer illness code, self-reported: kidney stone/ureter stone/bladder stone || ||	TRUE	igd	NA	NA	NA	NA	NA	NA	NA	20	30143278	0.00255516	9.7e-09	NA	ieu-b-109	HDL cholesterol || id:ieu-b-109	TRUE	reported	igd	2	TRUE
171	rs6066148	C	G	C	G	0.0133124	-8.46e-05	0.259964	0.259654	FALSE	TRUE	FALSE	ukb-b-8297	20	45602037	0.000209156	462933	0.69	Non-cancer illness code, self-reported: kidney stone/ureter stone/bladder stone || id:ukb-b-8297	Non-cancer illness code, self-reported: kidney stone/ureter stone/bladder stone	Non-cancer illness code, self-reported: kidney stone/ureter stone/bladder stone || ||	TRUE	igd	NA	NA	NA	NA	NA	NA	NA	20	45602037	0.00218121	1e-09	NA	ieu-b-109	HDL cholesterol || id:ieu-b-109	TRUE	reported	igd	2	TRUE
172	rs6073958	C	T	C	T	-0.0609299	-0.000309402	0.198804	0.198787	FALSE	FALSE	FALSE	ukb-b-8297	20	44551855	0.000229438	462933	0.18	Non-cancer illness code, self-reported: kidney stone/ureter stone/bladder stone || id:ukb-b-8297	Non-cancer illness code, self-reported: kidney stone/ureter stone/bladder stone	Non-cancer illness code, self-reported: kidney stone/ureter stone/bladder stone || ||	TRUE	igd	NA	NA	NA	NA	NA	NA	NA	20	44551855	0.00239207	4.1e-143	NA	ieu-b-109	HDL cholesterol || id:ieu-b-109	TRUE	reported	igd	2	TRUE
173	rs6075860	A	G	A	G	-0.0128	-0.000255937	0.56549	0.566433	FALSE	FALSE	FALSE	ukb-b-8297	20	21914194	0.000184823	462933	0.17	Non-cancer illness code, self-reported: kidney stone/ureter stone/bladder stone || id:ukb-b-8297	Non-cancer illness code, self-reported: kidney stone/ureter stone/bladder stone	Non-cancer illness code, self-reported: kidney stone/ureter stone/bladder stone || ||	TRUE	igd	TRUE	rs6075860	rs927059	G	A	T	C	20	21910266	0.00192763	3.1e-11	NA	ieu-b-109	HDL cholesterol || id:ieu-b-109	TRUE	reported	igd	2	TRUE
174	rs6123685	A	G	A	G	0.0159783	6.74e-05	0.254745	0.255067	FALSE	FALSE	FALSE	ukb-b-8297	20	55836040	0.000210001	462933	0.75	Non-cancer illness code, self-reported: kidney stone/ureter stone/bladder stone || id:ukb-b-8297	Non-cancer illness code, self-reported: kidney stone/ureter stone/bladder stone	Non-cancer illness code, self-reported: kidney stone/ureter stone/bladder stone || ||	TRUE	igd	NA	NA	NA	NA	NA	NA	NA	20	55836040	0.0021911	3e-13	NA	ieu-b-109	HDL cholesterol || id:ieu-b-109	TRUE	reported	igd	2	TRUE
175	rs61352607	T	G	T	G	0.0306111	0.000297245	0.240851	0.240425	FALSE	FALSE	FALSE	ukb-b-8297	12	57839173	0.000214024	462933	0.16	Non-cancer illness code, self-reported: kidney stone/ureter stone/bladder stone || id:ukb-b-8297	Non-cancer illness code, self-reported: kidney stone/ureter stone/bladder stone	Non-cancer illness code, self-reported: kidney stone/ureter stone/bladder stone || ||	TRUE	igd	NA	NA	NA	NA	NA	NA	NA	12	57839173	0.00222442	4.4e-43	NA	ieu-b-109	HDL cholesterol || id:ieu-b-109	TRUE	reported	igd	2	TRUE
176	rs6142206	A	G	A	G	-0.0161106	1.07e-05	0.42072	0.420711	FALSE	FALSE	FALSE	ukb-b-8297	20	33212055	0.000185504	462933	0.95	Non-cancer illness code, self-reported: kidney stone/ureter stone/bladder stone || id:ukb-b-8297	Non-cancer illness code, self-reported: kidney stone/ureter stone/bladder stone	Non-cancer illness code, self-reported: kidney stone/ureter stone/bladder stone || ||	TRUE	igd	NA	NA	NA	NA	NA	NA	NA	20	33212055	0.00193468	8.3e-17	NA	ieu-b-109	HDL cholesterol || id:ieu-b-109	TRUE	reported	igd	2	TRUE
177	rs61596977	T	C	T	C	-0.016225	0.000135354	0.140363	0.140474	FALSE	FALSE	FALSE	ukb-b-8297	8	95997165	0.000264272	462933	0.61	Non-cancer illness code, self-reported: kidney stone/ureter stone/bladder stone || id:ukb-b-8297	Non-cancer illness code, self-reported: kidney stone/ureter stone/bladder stone	Non-cancer illness code, self-reported: kidney stone/ureter stone/bladder stone || ||	TRUE	igd	NA	NA	NA	NA	NA	NA	NA	8	95997165	0.00273721	3.1e-09	NA	ieu-b-109	HDL cholesterol || id:ieu-b-109	TRUE	reported	igd	2	TRUE
178	rs61805075	A	G	A	G	-0.0257183	0.000143743	0.328694	0.328818	FALSE	FALSE	FALSE	ukb-b-8297	1	182136401	0.000195007	462933	0.46	Non-cancer illness code, self-reported: kidney stone/ureter stone/bladder stone || id:ukb-b-8297	Non-cancer illness code, self-reported: kidney stone/ureter stone/bladder stone	Non-cancer illness code, self-reported: kidney stone/ureter stone/bladder stone || ||	TRUE	igd	NA	NA	NA	NA	NA	NA	NA	1	182136401	0.00202534	6e-37	NA	ieu-b-109	HDL cholesterol || id:ieu-b-109	TRUE	reported	igd	2	TRUE
179	rs61884005	G	C	G	C	0.0163406	-0.00039505	0.121445	0.121336	FALSE	TRUE	FALSE	ukb-b-8297	11	14402930	0.000282053	462933	0.16	Non-cancer illness code, self-reported: kidney stone/ureter stone/bladder stone || id:ukb-b-8297	Non-cancer illness code, self-reported: kidney stone/ureter stone/bladder stone	Non-cancer illness code, self-reported: kidney stone/ureter stone/bladder stone || ||	TRUE	igd	NA	NA	NA	NA	NA	NA	NA	11	14402930	0.00293002	2.4e-08	NA	ieu-b-109	HDL cholesterol || id:ieu-b-109	TRUE	reported	igd	2	TRUE
180	rs62102718	T	A	T	A	-0.0236953	-0.000188406	0.286413	0.286094	FALSE	TRUE	FALSE	ukb-b-8297	19	33891013	0.000203039	462933	0.35	Non-cancer illness code, self-reported: kidney stone/ureter stone/bladder stone || id:ukb-b-8297	Non-cancer illness code, self-reported: kidney stone/ureter stone/bladder stone	Non-cancer illness code, self-reported: kidney stone/ureter stone/bladder stone || ||	TRUE	igd	NA	NA	NA	NA	NA	NA	NA	19	33891013	0.0021125	3.4e-29	NA	ieu-b-109	HDL cholesterol || id:ieu-b-109	TRUE	reported	igd	2	TRUE
181	rs62246443	C	T	C	T	-0.0147841	0.000305121	0.174261	0.174213	FALSE	FALSE	FALSE	ukb-b-8297	3	47172407	0.000241094	462933	0.21	Non-cancer illness code, self-reported: kidney stone/ureter stone/bladder stone || id:ukb-b-8297	Non-cancer illness code, self-reported: kidney stone/ureter stone/bladder stone	Non-cancer illness code, self-reported: kidney stone/ureter stone/bladder stone || ||	TRUE	igd	NA	NA	NA	NA	NA	NA	NA	3	47172407	0.00250895	3.8e-09	NA	ieu-b-109	HDL cholesterol || id:ieu-b-109	TRUE	reported	igd	2	TRUE
182	rs62331150	T	G	T	G	-0.0129532	0.000143106	0.205141	0.205222	FALSE	FALSE	FALSE	ukb-b-8297	4	106069013	0.000226975	462933	0.53	Non-cancer illness code, self-reported: kidney stone/ureter stone/bladder stone || id:ukb-b-8297	Non-cancer illness code, self-reported: kidney stone/ureter stone/bladder stone	Non-cancer illness code, self-reported: kidney stone/ureter stone/bladder stone || ||	TRUE	igd	NA	NA	NA	NA	NA	NA	NA	4	106069013	0.00236408	4.3e-08	NA	ieu-b-109	HDL cholesterol || id:ieu-b-109	TRUE	reported	igd	2	TRUE
183	rs62428831	C	T	C	T	0.0178151	-0.0002731	0.141547	0.141438	FALSE	FALSE	FALSE	ukb-b-8297	6	143247161	0.000264953	462933	0.3	Non-cancer illness code, self-reported: kidney stone/ureter stone/bladder stone || id:ukb-b-8297	Non-cancer illness code, self-reported: kidney stone/ureter stone/bladder stone	Non-cancer illness code, self-reported: kidney stone/ureter stone/bladder stone || ||	TRUE	igd	NA	NA	NA	NA	NA	NA	NA	6	143247161	0.00275536	1e-10	NA	ieu-b-109	HDL cholesterol || id:ieu-b-109	TRUE	reported	igd	2	TRUE
184	rs635769	C	T	C	T	0.0197069	-0.00022608	0.628046	0.628329	FALSE	FALSE	FALSE	ukb-b-8297	6	139831981	0.000189414	462933	0.23	Non-cancer illness code, self-reported: kidney stone/ureter stone/bladder stone || id:ukb-b-8297	Non-cancer illness code, self-reported: kidney stone/ureter stone/bladder stone	Non-cancer illness code, self-reported: kidney stone/ureter stone/bladder stone || ||	TRUE	igd	NA	NA	NA	NA	NA	NA	NA	6	139831981	0.00196961	1.4e-23	NA	ieu-b-109	HDL cholesterol || id:ieu-b-109	TRUE	reported	igd	2	TRUE
185	rs6460894	C	T	C	T	-0.0121653	0.000115705	0.339247	0.338937	FALSE	FALSE	FALSE	ukb-b-8297	7	12247330	0.000193547	462933	0.55	Non-cancer illness code, self-reported: kidney stone/ureter stone/bladder stone || id:ukb-b-8297	Non-cancer illness code, self-reported: kidney stone/ureter stone/bladder stone	Non-cancer illness code, self-reported: kidney stone/ureter stone/bladder stone || ||	TRUE	igd	NA	NA	NA	NA	NA	NA	NA	7	12247330	0.00201452	1.6e-09	NA	ieu-b-109	HDL cholesterol || id:ieu-b-109	TRUE	reported	igd	2	TRUE
186	rs6469605	T	C	T	C	0.0316197	0.00027297	0.568501	0.568529	FALSE	FALSE	FALSE	ukb-b-8297	8	116601894	0.000185319	462933	0.14	Non-cancer illness code, self-reported: kidney stone/ureter stone/bladder stone || id:ukb-b-8297	Non-cancer illness code, self-reported: kidney stone/ureter stone/bladder stone	Non-cancer illness code, self-reported: kidney stone/ureter stone/bladder stone || ||	TRUE	igd	NA	NA	NA	NA	NA	NA	NA	8	116601894	0.00191959	5.8e-61	NA	ieu-b-109	HDL cholesterol || id:ieu-b-109	TRUE	reported	igd	2	TRUE
187	rs6693842	C	T	C	T	0.013664	-0.00039427	0.364844	0.366848	FALSE	FALSE	FALSE	ukb-b-8297	1	66082084	0.000190203	462933	0.0379997	Non-cancer illness code, self-reported: kidney stone/ureter stone/bladder stone || id:ukb-b-8297	Non-cancer illness code, self-reported: kidney stone/ureter stone/bladder stone	Non-cancer illness code, self-reported: kidney stone/ureter stone/bladder stone || ||	TRUE	igd	TRUE	rs6693842	rs1938485	C	T	G	A	1	66078405	0.00199336	7.1e-12	NA	ieu-b-109	HDL cholesterol || id:ieu-b-109	TRUE	reported	igd	2	TRUE
188	rs6705285	T	G	T	G	0.0115225	3.93e-05	0.609068	0.608963	FALSE	FALSE	FALSE	ukb-b-8297	2	66709468	0.000184752	462933	0.83	Non-cancer illness code, self-reported: kidney stone/ureter stone/bladder stone || id:ukb-b-8297	Non-cancer illness code, self-reported: kidney stone/ureter stone/bladder stone	Non-cancer illness code, self-reported: kidney stone/ureter stone/bladder stone || ||	TRUE	igd	NA	NA	NA	NA	NA	NA	NA	2	66709468	0.00191933	1.9e-09	NA	ieu-b-109	HDL cholesterol || id:ieu-b-109	TRUE	reported	igd	2	TRUE
189	rs676210	A	G	A	G	0.0592694	0.000142728	0.205227	0.205364	FALSE	FALSE	FALSE	ukb-b-8297	2	21231524	0.000226403	462933	0.53	Non-cancer illness code, self-reported: kidney stone/ureter stone/bladder stone || id:ukb-b-8297	Non-cancer illness code, self-reported: kidney stone/ureter stone/bladder stone	Non-cancer illness code, self-reported: kidney stone/ureter stone/bladder stone || ||	TRUE	igd	NA	NA	NA	NA	NA	NA	NA	2	21231524	0.00235237	4.5e-140	NA	ieu-b-109	HDL cholesterol || id:ieu-b-109	TRUE	reported	igd	2	TRUE
190	rs6762415	G	T	G	T	-0.0108964	-0.000193361	0.535292	0.535148	FALSE	FALSE	FALSE	ukb-b-8297	3	133478557	0.000183902	462933	0.29	Non-cancer illness code, self-reported: kidney stone/ureter stone/bladder stone || id:ukb-b-8297	Non-cancer illness code, self-reported: kidney stone/ureter stone/bladder stone	Non-cancer illness code, self-reported: kidney stone/ureter stone/bladder stone || ||	TRUE	igd	NA	NA	NA	NA	NA	NA	NA	3	133478557	0.00191344	1.2e-08	NA	ieu-b-109	HDL cholesterol || id:ieu-b-109	TRUE	reported	igd	2	TRUE
191	rs6765484	T	C	T	C	0.0225207	0.000204062	0.472827	0.472994	FALSE	FALSE	FALSE	ukb-b-8297	3	50041313	0.000183519	462933	0.27	Non-cancer illness code, self-reported: kidney stone/ureter stone/bladder stone || id:ukb-b-8297	Non-cancer illness code, self-reported: kidney stone/ureter stone/bladder stone	Non-cancer illness code, self-reported: kidney stone/ureter stone/bladder stone || ||	TRUE	igd	NA	NA	NA	NA	NA	NA	NA	3	50041313	0.00190864	3.9e-32	NA	ieu-b-109	HDL cholesterol || id:ieu-b-109	TRUE	reported	igd	2	TRUE
192	rs680321	C	T	C	T	0.0108517	-0.000158376	0.456556	0.456498	FALSE	FALSE	FALSE	ukb-b-8297	18	29797958	0.000184011	462933	0.39	Non-cancer illness code, self-reported: kidney stone/ureter stone/bladder stone || id:ukb-b-8297	Non-cancer illness code, self-reported: kidney stone/ureter stone/bladder stone	Non-cancer illness code, self-reported: kidney stone/ureter stone/bladder stone || ||	TRUE	igd	NA	NA	NA	NA	NA	NA	NA	18	29797958	0.00191658	1.5e-08	NA	ieu-b-109	HDL cholesterol || id:ieu-b-109	TRUE	reported	igd	2	TRUE
193	rs6824451	A	G	A	G	-0.0200444	0.000170948	0.464071	0.463976	FALSE	FALSE	FALSE	ukb-b-8297	4	89723065	0.000183664	462933	0.35	Non-cancer illness code, self-reported: kidney stone/ureter stone/bladder stone || id:ukb-b-8297	Non-cancer illness code, self-reported: kidney stone/ureter stone/bladder stone	Non-cancer illness code, self-reported: kidney stone/ureter stone/bladder stone || ||	TRUE	igd	NA	NA	NA	NA	NA	NA	NA	4	89723065	0.00191167	1e-25	NA	ieu-b-109	HDL cholesterol || id:ieu-b-109	TRUE	reported	igd	2	TRUE
194	rs686030	A	C	A	C	0.0498241	1.98e-05	0.858823	0.858629	FALSE	FALSE	FALSE	ukb-b-8297	9	15304782	0.000263077	462933	0.94	Non-cancer illness code, self-reported: kidney stone/ureter stone/bladder stone || id:ukb-b-8297	Non-cancer illness code, self-reported: kidney stone/ureter stone/bladder stone	Non-cancer illness code, self-reported: kidney stone/ureter stone/bladder stone || ||	TRUE	igd	NA	NA	NA	NA	NA	NA	NA	9	15304782	0.00273951	6.5e-74	NA	ieu-b-109	HDL cholesterol || id:ieu-b-109	TRUE	reported	igd	2	TRUE
195	rs6934962	T	C	T	C	0.0161905	5.64e-05	0.40151	0.401411	FALSE	FALSE	FALSE	ukb-b-8297	6	116322349	0.000186656	462933	0.760001	Non-cancer illness code, self-reported: kidney stone/ureter stone/bladder stone || id:ukb-b-8297	Non-cancer illness code, self-reported: kidney stone/ureter stone/bladder stone	Non-cancer illness code, self-reported: kidney stone/ureter stone/bladder stone || ||	TRUE	igd	NA	NA	NA	NA	NA	NA	NA	6	116322349	0.00194099	7.3e-17	NA	ieu-b-109	HDL cholesterol || id:ieu-b-109	TRUE	reported	igd	2	TRUE
196	rs6939861	A	G	A	G	-0.0141972	4.41e-05	0.261916	0.261736	FALSE	FALSE	FALSE	ukb-b-8297	6	41703041	0.000210967	462933	0.83	Non-cancer illness code, self-reported: kidney stone/ureter stone/bladder stone || id:ukb-b-8297	Non-cancer illness code, self-reported: kidney stone/ureter stone/bladder stone	Non-cancer illness code, self-reported: kidney stone/ureter stone/bladder stone || ||	TRUE	igd	NA	NA	NA	NA	NA	NA	NA	6	41703041	0.00219368	9.7e-11	NA	ieu-b-109	HDL cholesterol || id:ieu-b-109	TRUE	reported	igd	2	TRUE
197	rs7036107	G	A	G	A	-0.0122524	0.000458633	0.51098	0.510769	FALSE	FALSE	FALSE	ukb-b-8297	9	92177897	0.000186631	462933	0.0140001	Non-cancer illness code, self-reported: kidney stone/ureter stone/bladder stone || id:ukb-b-8297	Non-cancer illness code, self-reported: kidney stone/ureter stone/bladder stone	Non-cancer illness code, self-reported: kidney stone/ureter stone/bladder stone || ||	TRUE	igd	NA	NA	NA	NA	NA	NA	NA	9	92177897	0.00194377	2.9e-10	NA	ieu-b-109	HDL cholesterol || id:ieu-b-109	TRUE	reported	igd	2	TRUE
198	rs703966	A	G	A	G	0.0156949	-8.3e-06	0.418881	0.41884	FALSE	FALSE	FALSE	ukb-b-8297	10	80954251	0.000185796	462933	0.96	Non-cancer illness code, self-reported: kidney stone/ureter stone/bladder stone || id:ukb-b-8297	Non-cancer illness code, self-reported: kidney stone/ureter stone/bladder stone	Non-cancer illness code, self-reported: kidney stone/ureter stone/bladder stone || ||	TRUE	igd	NA	NA	NA	NA	NA	NA	NA	10	80954251	0.00193455	4.9e-16	NA	ieu-b-109	HDL cholesterol || id:ieu-b-109	TRUE	reported	igd	2	TRUE
199	rs7158166	C	T	C	T	0.0140932	-6.23e-05	0.593856	0.593797	FALSE	FALSE	FALSE	ukb-b-8297	14	103241799	0.000187009	462933	0.74	Non-cancer illness code, self-reported: kidney stone/ureter stone/bladder stone || id:ukb-b-8297	Non-cancer illness code, self-reported: kidney stone/ureter stone/bladder stone	Non-cancer illness code, self-reported: kidney stone/ureter stone/bladder stone || ||	TRUE	igd	NA	NA	NA	NA	NA	NA	NA	14	103241799	0.00195101	5.1e-13	NA	ieu-b-109	HDL cholesterol || id:ieu-b-109	TRUE	reported	igd	2	TRUE
200	rs71603401	G	A	G	A	-0.0154721	-0.000171948	0.136851	0.13683	FALSE	FALSE	FALSE	ukb-b-8297	4	18034463	0.000268837	462933	0.52	Non-cancer illness code, self-reported: kidney stone/ureter stone/bladder stone || id:ukb-b-8297	Non-cancer illness code, self-reported: kidney stone/ureter stone/bladder stone	Non-cancer illness code, self-reported: kidney stone/ureter stone/bladder stone || ||	TRUE	igd	NA	NA	NA	NA	NA	NA	NA	4	18034463	0.00279889	3.2e-08	NA	ieu-b-109	HDL cholesterol || id:ieu-b-109	TRUE	reported	igd	2	TRUE
201	rs7170463	G	A	G	A	0.018911	0.000375981	0.311432	0.311563	FALSE	FALSE	FALSE	ukb-b-8297	15	41888918	0.000197949	462933	0.0580003	Non-cancer illness code, self-reported: kidney stone/ureter stone/bladder stone || id:ukb-b-8297	Non-cancer illness code, self-reported: kidney stone/ureter stone/bladder stone	Non-cancer illness code, self-reported: kidney stone/ureter stone/bladder stone || ||	TRUE	igd	NA	NA	NA	NA	NA	NA	NA	15	41888918	0.0020591	4.2e-20	NA	ieu-b-109	HDL cholesterol || id:ieu-b-109	TRUE	reported	igd	2	TRUE
202	rs7186799	C	A	C	A	-0.0220239	6.78e-05	0.437388	0.437429	FALSE	FALSE	FALSE	ukb-b-8297	16	57220016	0.000184796	462933	0.709999	Non-cancer illness code, self-reported: kidney stone/ureter stone/bladder stone || id:ukb-b-8297	Non-cancer illness code, self-reported: kidney stone/ureter stone/bladder stone	Non-cancer illness code, self-reported: kidney stone/ureter stone/bladder stone || ||	TRUE	igd	NA	NA	NA	NA	NA	NA	NA	16	57220016	0.00190185	5.2e-31	NA	ieu-b-109	HDL cholesterol || id:ieu-b-109	TRUE	reported	igd	2	TRUE
203	rs7218647	A	G	A	G	0.0109209	2.73e-05	0.559041	0.558954	FALSE	FALSE	FALSE	ukb-b-8297	17	76769605	0.000184825	462933	0.88	Non-cancer illness code, self-reported: kidney stone/ureter stone/bladder stone || id:ukb-b-8297	Non-cancer illness code, self-reported: kidney stone/ureter stone/bladder stone	Non-cancer illness code, self-reported: kidney stone/ureter stone/bladder stone || ||	TRUE	igd	NA	NA	NA	NA	NA	NA	NA	17	76769605	0.00192614	1.4e-08	NA	ieu-b-109	HDL cholesterol || id:ieu-b-109	TRUE	reported	igd	2	TRUE
204	rs7251640	C	T	C	T	0.0141902	0.000387403	0.194019	0.193843	FALSE	FALSE	FALSE	ukb-b-8297	19	18614935	0.000233338	462933	0.0969996	Non-cancer illness code, self-reported: kidney stone/ureter stone/bladder stone || id:ukb-b-8297	Non-cancer illness code, self-reported: kidney stone/ureter stone/bladder stone	Non-cancer illness code, self-reported: kidney stone/ureter stone/bladder stone || ||	TRUE	igd	NA	NA	NA	NA	NA	NA	NA	19	18614935	0.00242811	5.1e-09	NA	ieu-b-109	HDL cholesterol || id:ieu-b-109	TRUE	reported	igd	2	TRUE
205	rs7281183	A	G	A	G	-0.01272	7.43e-05	0.737142	0.736771	FALSE	FALSE	FALSE	ukb-b-8297	21	16411667	0.000209425	462933	0.719999	Non-cancer illness code, self-reported: kidney stone/ureter stone/bladder stone || id:ukb-b-8297	Non-cancer illness code, self-reported: kidney stone/ureter stone/bladder stone	Non-cancer illness code, self-reported: kidney stone/ureter stone/bladder stone || ||	TRUE	igd	NA	NA	NA	NA	NA	NA	NA	21	16411667	0.00218963	6.3e-09	NA	ieu-b-109	HDL cholesterol || id:ieu-b-109	TRUE	reported	igd	2	TRUE
206	rs72926946	A	C	A	C	-0.0206565	-8.74e-05	0.296376	0.296213	FALSE	FALSE	FALSE	ukb-b-8297	2	203477868	0.000200332	462933	0.66	Non-cancer illness code, self-reported: kidney stone/ureter stone/bladder stone || id:ukb-b-8297	Non-cancer illness code, self-reported: kidney stone/ureter stone/bladder stone	Non-cancer illness code, self-reported: kidney stone/ureter stone/bladder stone || ||	TRUE	igd	NA	NA	NA	NA	NA	NA	NA	2	203477868	0.00208041	3.1e-23	NA	ieu-b-109	HDL cholesterol || id:ieu-b-109	TRUE	reported	igd	2	TRUE
207	rs72964564	C	A	C	A	-0.0125748	-0.000138225	0.250244	0.250022	FALSE	FALSE	FALSE	ukb-b-8297	3	123054770	0.000212259	462933	0.51	Non-cancer illness code, self-reported: kidney stone/ureter stone/bladder stone || id:ukb-b-8297	Non-cancer illness code, self-reported: kidney stone/ureter stone/bladder stone	Non-cancer illness code, self-reported: kidney stone/ureter stone/bladder stone || ||	TRUE	igd	NA	NA	NA	NA	NA	NA	NA	3	123054770	0.00220598	1.2e-08	NA	ieu-b-109	HDL cholesterol || id:ieu-b-109	TRUE	reported	igd	2	TRUE
208	rs73151974	T	C	T	C	-0.0161895	8.32e-05	0.144024	0.144233	FALSE	FALSE	FALSE	ukb-b-8297	7	134669523	0.000262386	462933	0.75	Non-cancer illness code, self-reported: kidney stone/ureter stone/bladder stone || id:ukb-b-8297	Non-cancer illness code, self-reported: kidney stone/ureter stone/bladder stone	Non-cancer illness code, self-reported: kidney stone/ureter stone/bladder stone || ||	TRUE	igd	NA	NA	NA	NA	NA	NA	NA	7	134669523	0.00273371	3.2e-09	NA	ieu-b-109	HDL cholesterol || id:ieu-b-109	TRUE	reported	igd	2	TRUE
209	rs7316878	C	T	C	T	0.0115056	-5.44e-06	0.43366	0.44109	FALSE	FALSE	FALSE	ukb-b-8297	12	33716044	0.000198388	462933	0.98	Non-cancer illness code, self-reported: kidney stone/ureter stone/bladder stone || id:ukb-b-8297	Non-cancer illness code, self-reported: kidney stone/ureter stone/bladder stone	Non-cancer illness code, self-reported: kidney stone/ureter stone/bladder stone || ||	TRUE	igd	TRUE	rs7316878	rs7487184	C	T	A	C	12	33715933	0.00201679	1.2e-08	NA	ieu-b-109	HDL cholesterol || id:ieu-b-109	TRUE	reported	igd	2	TRUE
210	rs73243877	G	A	G	A	-0.0253693	0.00037151	0.168086	0.168174	FALSE	FALSE	FALSE	ukb-b-8297	4	26047616	0.000244698	462933	0.13	Non-cancer illness code, self-reported: kidney stone/ureter stone/bladder stone || id:ukb-b-8297	Non-cancer illness code, self-reported: kidney stone/ureter stone/bladder stone	Non-cancer illness code, self-reported: kidney stone/ureter stone/bladder stone || ||	TRUE	igd	NA	NA	NA	NA	NA	NA	NA	4	26047616	0.00254909	2.5e-23	NA	ieu-b-109	HDL cholesterol || id:ieu-b-109	TRUE	reported	igd	2	TRUE
211	rs7488780	C	G	C	G	0.0145459	-0.000275469	0.204263	0.204118	FALSE	TRUE	FALSE	ukb-b-8297	12	20579392	0.000228056	462933	0.23	Non-cancer illness code, self-reported: kidney stone/ureter stone/bladder stone || id:ukb-b-8297	Non-cancer illness code, self-reported: kidney stone/ureter stone/bladder stone	Non-cancer illness code, self-reported: kidney stone/ureter stone/bladder stone || ||	TRUE	igd	NA	NA	NA	NA	NA	NA	NA	12	20579392	0.00237104	8.5e-10	NA	ieu-b-109	HDL cholesterol || id:ieu-b-109	TRUE	reported	igd	2	TRUE
212	rs75479205	G	A	G	A	0.0138981	-0.00023106	0.189496	0.189609	FALSE	FALSE	FALSE	ukb-b-8297	6	7255610	0.000234221	462933	0.32	Non-cancer illness code, self-reported: kidney stone/ureter stone/bladder stone || id:ukb-b-8297	Non-cancer illness code, self-reported: kidney stone/ureter stone/bladder stone	Non-cancer illness code, self-reported: kidney stone/ureter stone/bladder stone || ||	TRUE	igd	NA	NA	NA	NA	NA	NA	NA	6	7255610	0.00243644	1.2e-08	NA	ieu-b-109	HDL cholesterol || id:ieu-b-109	TRUE	reported	igd	2	TRUE
213	rs7583067	T	C	T	C	0.0145946	0.000152449	0.240114	0.240134	FALSE	FALSE	FALSE	ukb-b-8297	2	100796850	0.000215244	462933	0.48	Non-cancer illness code, self-reported: kidney stone/ureter stone/bladder stone || id:ukb-b-8297	Non-cancer illness code, self-reported: kidney stone/ureter stone/bladder stone	Non-cancer illness code, self-reported: kidney stone/ureter stone/bladder stone || ||	TRUE	igd	NA	NA	NA	NA	NA	NA	NA	2	100796850	0.00223535	6.6e-11	NA	ieu-b-109	HDL cholesterol || id:ieu-b-109	TRUE	reported	igd	2	TRUE
214	rs7622114	A	C	A	C	0.0115687	0.0001461	0.581017	0.581021	FALSE	FALSE	FALSE	ukb-b-8297	3	36960660	0.000186424	462933	0.43	Non-cancer illness code, self-reported: kidney stone/ureter stone/bladder stone || id:ukb-b-8297	Non-cancer illness code, self-reported: kidney stone/ureter stone/bladder stone	Non-cancer illness code, self-reported: kidney stone/ureter stone/bladder stone || ||	TRUE	igd	NA	NA	NA	NA	NA	NA	NA	3	36960660	0.00193999	2.5e-09	NA	ieu-b-109	HDL cholesterol || id:ieu-b-109	TRUE	reported	igd	2	TRUE
215	rs76247316	C	T	C	T	-0.0113866	-0.000105746	0.479856	0.480083	FALSE	FALSE	FALSE	ukb-b-8297	3	160082284	0.000183439	462933	0.56	Non-cancer illness code, self-reported: kidney stone/ureter stone/bladder stone || id:ukb-b-8297	Non-cancer illness code, self-reported: kidney stone/ureter stone/bladder stone	Non-cancer illness code, self-reported: kidney stone/ureter stone/bladder stone || ||	TRUE	igd	NA	NA	NA	NA	NA	NA	NA	3	160082284	0.0019083	2.4e-09	NA	ieu-b-109	HDL cholesterol || id:ieu-b-109	TRUE	reported	igd	2	TRUE
216	rs7665587	C	T	C	T	0.0139886	5.7e-05	0.42208	0.421866	FALSE	FALSE	FALSE	ukb-b-8297	4	99796777	0.000185687	462933	0.760001	Non-cancer illness code, self-reported: kidney stone/ureter stone/bladder stone || id:ukb-b-8297	Non-cancer illness code, self-reported: kidney stone/ureter stone/bladder stone	Non-cancer illness code, self-reported: kidney stone/ureter stone/bladder stone || ||	TRUE	igd	NA	NA	NA	NA	NA	NA	NA	4	99796777	0.00193372	4.7e-13	NA	ieu-b-109	HDL cholesterol || id:ieu-b-109	TRUE	reported	igd	2	TRUE
217	rs771481	A	T	A	T	0.0288148	0.000274042	0.18382	0.183807	FALSE	TRUE	FALSE	ukb-b-8297	1	93846653	0.000236619	462933	0.25	Non-cancer illness code, self-reported: kidney stone/ureter stone/bladder stone || id:ukb-b-8297	Non-cancer illness code, self-reported: kidney stone/ureter stone/bladder stone	Non-cancer illness code, self-reported: kidney stone/ureter stone/bladder stone || ||	TRUE	igd	NA	NA	NA	NA	NA	NA	NA	1	93846653	0.0024568	9.1e-32	NA	ieu-b-109	HDL cholesterol || id:ieu-b-109	TRUE	reported	igd	2	TRUE
218	rs7725218	A	G	A	G	-0.0122469	-0.000306956	0.338422	0.33845	FALSE	FALSE	FALSE	ukb-b-8297	5	1282414	0.000193414	462933	0.11	Non-cancer illness code, self-reported: kidney stone/ureter stone/bladder stone || id:ukb-b-8297	Non-cancer illness code, self-reported: kidney stone/ureter stone/bladder stone	Non-cancer illness code, self-reported: kidney stone/ureter stone/bladder stone || ||	TRUE	igd	NA	NA	NA	NA	NA	NA	NA	5	1282414	0.00201433	1.2e-09	NA	ieu-b-109	HDL cholesterol || id:ieu-b-109	TRUE	reported	igd	2	TRUE
219	rs77320712	T	G	T	G	-0.0127407	-0.000150922	0.235452	0.240423	FALSE	FALSE	FALSE	ukb-b-8297	3	153242441	0.000214914	462933	0.48	Non-cancer illness code, self-reported: kidney stone/ureter stone/bladder stone || id:ukb-b-8297	Non-cancer illness code, self-reported: kidney stone/ureter stone/bladder stone	Non-cancer illness code, self-reported: kidney stone/ureter stone/bladder stone || ||	TRUE	igd	TRUE	rs77320712	rs4321512	T	G	G	T	3	153238877	0.0022658	1.9e-08	NA	ieu-b-109	HDL cholesterol || id:ieu-b-109	TRUE	reported	igd	2	TRUE
220	rs77605964	A	G	A	G	0.0170396	-0.000120377	0.226924	0.227029	FALSE	FALSE	FALSE	ukb-b-8297	7	106962948	0.000218781	462933	0.58	Non-cancer illness code, self-reported: kidney stone/ureter stone/bladder stone || id:ukb-b-8297	Non-cancer illness code, self-reported: kidney stone/ureter stone/bladder stone	Non-cancer illness code, self-reported: kidney stone/ureter stone/bladder stone || ||	TRUE	igd	NA	NA	NA	NA	NA	NA	NA	7	106962948	0.00227819	7.5e-14	NA	ieu-b-109	HDL cholesterol || id:ieu-b-109	TRUE	reported	igd	2	TRUE
221	rs7794796	T	C	T	C	-0.016879	0.000180857	0.332335	0.332194	FALSE	FALSE	FALSE	ukb-b-8297	7	150540196	0.000195783	462933	0.36	Non-cancer illness code, self-reported: kidney stone/ureter stone/bladder stone || id:ukb-b-8297	Non-cancer illness code, self-reported: kidney stone/ureter stone/bladder stone	Non-cancer illness code, self-reported: kidney stone/ureter stone/bladder stone || ||	TRUE	igd	NA	NA	NA	NA	NA	NA	NA	7	150540196	0.00203772	1.2e-16	NA	ieu-b-109	HDL cholesterol || id:ieu-b-109	TRUE	reported	igd	2	TRUE
222	rs7817574	C	T	C	T	0.0331985	-0.000123912	0.185003	0.185094	FALSE	FALSE	FALSE	ukb-b-8297	8	144302570	0.000235437	462933	0.6	Non-cancer illness code, self-reported: kidney stone/ureter stone/bladder stone || id:ukb-b-8297	Non-cancer illness code, self-reported: kidney stone/ureter stone/bladder stone	Non-cancer illness code, self-reported: kidney stone/ureter stone/bladder stone || ||	TRUE	igd	NA	NA	NA	NA	NA	NA	NA	8	144302570	0.00243942	3.5e-42	NA	ieu-b-109	HDL cholesterol || id:ieu-b-109	TRUE	reported	igd	2	TRUE
223	rs7826177	C	T	C	T	0.0112399	-0.000212745	0.635428	0.635986	FALSE	FALSE	FALSE	ukb-b-8297	8	34406540	0.000191216	462933	0.27	Non-cancer illness code, self-reported: kidney stone/ureter stone/bladder stone || id:ukb-b-8297	Non-cancer illness code, self-reported: kidney stone/ureter stone/bladder stone	Non-cancer illness code, self-reported: kidney stone/ureter stone/bladder stone || ||	TRUE	igd	NA	NA	NA	NA	NA	NA	NA	8	34406540	0.00197917	1.4e-08	NA	ieu-b-109	HDL cholesterol || id:ieu-b-109	TRUE	reported	igd	2	TRUE
224	rs7853377	G	A	G	A	0.0152447	0.0005269	0.216224	0.216257	FALSE	FALSE	FALSE	ukb-b-8297	9	86552205	0.00022256	462933	0.0179999	Non-cancer illness code, self-reported: kidney stone/ureter stone/bladder stone || id:ukb-b-8297	Non-cancer illness code, self-reported: kidney stone/ureter stone/bladder stone	Non-cancer illness code, self-reported: kidney stone/ureter stone/bladder stone || ||	TRUE	igd	NA	NA	NA	NA	NA	NA	NA	9	86552205	0.0023168	4.7e-11	NA	ieu-b-109	HDL cholesterol || id:ieu-b-109	TRUE	reported	igd	2	TRUE
225	rs7924036	T	G	T	G	0.0138679	0.000292033	0.503377	0.50331	FALSE	FALSE	FALSE	ukb-b-8297	10	65191645	0.000183167	462933	0.11	Non-cancer illness code, self-reported: kidney stone/ureter stone/bladder stone || id:ukb-b-8297	Non-cancer illness code, self-reported: kidney stone/ureter stone/bladder stone	Non-cancer illness code, self-reported: kidney stone/ureter stone/bladder stone || ||	TRUE	igd	NA	NA	NA	NA	NA	NA	NA	10	65191645	0.00190752	3.6e-13	NA	ieu-b-109	HDL cholesterol || id:ieu-b-109	TRUE	reported	igd	2	TRUE
226	rs79600951	G	C	G	C	-0.106795	-0.000357911	0.092057	0.104784	FALSE	TRUE	FALSE	ukb-b-8297	16	56839439	0.000299467	462933	0.23	Non-cancer illness code, self-reported: kidney stone/ureter stone/bladder stone || id:ukb-b-8297	Non-cancer illness code, self-reported: kidney stone/ureter stone/bladder stone	Non-cancer illness code, self-reported: kidney stone/ureter stone/bladder stone || ||	TRUE	igd	TRUE	rs79600951	rs1803870	G	C	T	C	16	56834254	0.00325908	1e-200	NA	ieu-b-109	HDL cholesterol || id:ieu-b-109	TRUE	reported	igd	2	TRUE
227	rs8014289	G	A	G	A	0.0151048	0.000521431	0.562282	0.56254	FALSE	FALSE	FALSE	ukb-b-8297	14	75377352	0.00018457	462933	0.00470002	Non-cancer illness code, self-reported: kidney stone/ureter stone/bladder stone || id:ukb-b-8297	Non-cancer illness code, self-reported: kidney stone/ureter stone/bladder stone	Non-cancer illness code, self-reported: kidney stone/ureter stone/bladder stone || ||	TRUE	igd	NA	NA	NA	NA	NA	NA	NA	14	75377352	0.00192712	4.6e-15	NA	ieu-b-109	HDL cholesterol || id:ieu-b-109	TRUE	reported	igd	2	TRUE
228	rs8081548	A	T	A	T	0.01845	-0.000143874	0.658521	0.658516	FALSE	TRUE	FALSE	ukb-b-8297	17	7438834	0.000193748	462933	0.46	Non-cancer illness code, self-reported: kidney stone/ureter stone/bladder stone || id:ukb-b-8297	Non-cancer illness code, self-reported: kidney stone/ureter stone/bladder stone	Non-cancer illness code, self-reported: kidney stone/ureter stone/bladder stone || ||	TRUE	igd	NA	NA	NA	NA	NA	NA	NA	17	7438834	0.00202095	6.9e-20	NA	ieu-b-109	HDL cholesterol || id:ieu-b-109	TRUE	reported	igd	2	TRUE
229	rs8086351	G	C	G	C	0.0839587	-0.000137057	0.824212	0.824324	FALSE	TRUE	FALSE	ukb-b-8297	18	47171888	0.0002409	462933	0.57	Non-cancer illness code, self-reported: kidney stone/ureter stone/bladder stone || id:ukb-b-8297	Non-cancer illness code, self-reported: kidney stone/ureter stone/bladder stone	Non-cancer illness code, self-reported: kidney stone/ureter stone/bladder stone || ||	TRUE	igd	NA	NA	NA	NA	NA	NA	NA	18	47171888	0.0025068	1e-200	NA	ieu-b-109	HDL cholesterol || id:ieu-b-109	TRUE	reported	igd	2	TRUE
230	rs830620	T	C	T	C	0.0149538	6.7e-05	0.415386	0.415591	FALSE	FALSE	FALSE	ukb-b-8297	3	71679148	0.000185691	462933	0.719999	Non-cancer illness code, self-reported: kidney stone/ureter stone/bladder stone || id:ukb-b-8297	Non-cancer illness code, self-reported: kidney stone/ureter stone/bladder stone	Non-cancer illness code, self-reported: kidney stone/ureter stone/bladder stone || ||	TRUE	igd	NA	NA	NA	NA	NA	NA	NA	3	71679148	0.00193085	9.6e-15	NA	ieu-b-109	HDL cholesterol || id:ieu-b-109	TRUE	reported	igd	2	TRUE
231	rs880674	C	T	C	T	0.0149836	9.44e-05	0.142056	0.14202	FALSE	FALSE	FALSE	ukb-b-8297	4	2250109	0.000262932	462933	0.719999	Non-cancer illness code, self-reported: kidney stone/ureter stone/bladder stone || id:ukb-b-8297	Non-cancer illness code, self-reported: kidney stone/ureter stone/bladder stone	Non-cancer illness code, self-reported: kidney stone/ureter stone/bladder stone || ||	TRUE	igd	NA	NA	NA	NA	NA	NA	NA	4	2250109	0.00273775	4.4e-08	NA	ieu-b-109	HDL cholesterol || id:ieu-b-109	TRUE	reported	igd	2	TRUE
232	rs907866	A	G	A	G	-0.0183154	0.000144165	0.445487	0.445383	FALSE	FALSE	FALSE	ukb-b-8297	2	20371380	0.000184796	462933	0.44	Non-cancer illness code, self-reported: kidney stone/ureter stone/bladder stone || id:ukb-b-8297	Non-cancer illness code, self-reported: kidney stone/ureter stone/bladder stone	Non-cancer illness code, self-reported: kidney stone/ureter stone/bladder stone || ||	TRUE	igd	NA	NA	NA	NA	NA	NA	NA	2	20371380	0.00191879	1.4e-21	NA	ieu-b-109	HDL cholesterol || id:ieu-b-109	TRUE	reported	igd	2	TRUE
233	rs921919	A	G	A	G	-0.041665	9.66e-05	0.669162	0.669347	FALSE	FALSE	FALSE	ukb-b-8297	12	125265201	0.000198488	462933	0.630001	Non-cancer illness code, self-reported: kidney stone/ureter stone/bladder stone || id:ukb-b-8297	Non-cancer illness code, self-reported: kidney stone/ureter stone/bladder stone	Non-cancer illness code, self-reported: kidney stone/ureter stone/bladder stone || ||	TRUE	igd	NA	NA	NA	NA	NA	NA	NA	12	125265201	0.00206455	1.4e-90	NA	ieu-b-109	HDL cholesterol || id:ieu-b-109	TRUE	reported	igd	2	TRUE
234	rs9327468	A	C	A	C	-0.0148994	-7.3e-05	0.755398	0.755414	FALSE	FALSE	FALSE	ukb-b-8297	5	127441861	0.000212951	462933	0.73	Non-cancer illness code, self-reported: kidney stone/ureter stone/bladder stone || id:ukb-b-8297	Non-cancer illness code, self-reported: kidney stone/ureter stone/bladder stone	Non-cancer illness code, self-reported: kidney stone/ureter stone/bladder stone || ||	TRUE	igd	NA	NA	NA	NA	NA	NA	NA	5	127441861	0.00221907	1.9e-11	NA	ieu-b-109	HDL cholesterol || id:ieu-b-109	TRUE	reported	igd	2	TRUE
235	rs9347737	G	A	G	A	-0.0134784	0.000122588	0.428295	0.428267	FALSE	FALSE	FALSE	ukb-b-8297	6	163740322	0.000187233	462933	0.51	Non-cancer illness code, self-reported: kidney stone/ureter stone/bladder stone || id:ukb-b-8297	Non-cancer illness code, self-reported: kidney stone/ureter stone/bladder stone	Non-cancer illness code, self-reported: kidney stone/ureter stone/bladder stone || ||	TRUE	igd	NA	NA	NA	NA	NA	NA	NA	6	163740322	0.00194715	4.4e-12	NA	ieu-b-109	HDL cholesterol || id:ieu-b-109	TRUE	reported	igd	2	TRUE
236	rs9465693	A	C	A	C	-0.0121004	0.000391708	0.304872	0.304717	FALSE	FALSE	FALSE	ukb-b-8297	6	20313120	0.000200258	462933	0.05	Non-cancer illness code, self-reported: kidney stone/ureter stone/bladder stone || id:ukb-b-8297	Non-cancer illness code, self-reported: kidney stone/ureter stone/bladder stone	Non-cancer illness code, self-reported: kidney stone/ureter stone/bladder stone || ||	TRUE	igd	NA	NA	NA	NA	NA	NA	NA	6	20313120	0.00208231	6.2e-09	NA	ieu-b-109	HDL cholesterol || id:ieu-b-109	TRUE	reported	igd	2	TRUE
237	rs9604045	T	G	T	G	0.0175151	-0.00020589	0.253572	0.253474	FALSE	FALSE	FALSE	ukb-b-8297	13	113927208	0.000219297	462933	0.35	Non-cancer illness code, self-reported: kidney stone/ureter stone/bladder stone || id:ukb-b-8297	Non-cancer illness code, self-reported: kidney stone/ureter stone/bladder stone	Non-cancer illness code, self-reported: kidney stone/ureter stone/bladder stone || ||	TRUE	igd	NA	NA	NA	NA	NA	NA	NA	13	113927208	0.00228914	2e-14	NA	ieu-b-109	HDL cholesterol || id:ieu-b-109	TRUE	reported	igd	2	TRUE
238	rs9622830	G	C	G	C	-0.0163821	-0.000560628	0.354212	0.354249	FALSE	TRUE	FALSE	ukb-b-8297	22	38954703	0.000191366	462933	0.00340001	Non-cancer illness code, self-reported: kidney stone/ureter stone/bladder stone || id:ukb-b-8297	Non-cancer illness code, self-reported: kidney stone/ureter stone/bladder stone	Non-cancer illness code, self-reported: kidney stone/ureter stone/bladder stone || ||	TRUE	igd	NA	NA	NA	NA	NA	NA	NA	22	38954703	0.00199965	2.6e-16	NA	ieu-b-109	HDL cholesterol || id:ieu-b-109	TRUE	reported	igd	2	TRUE
239	rs964184	C	G	C	G	0.10544	0.000457903	0.866364	0.866372	FALSE	TRUE	FALSE	ukb-b-8297	11	116648917	0.000269001	462933	0.089	Non-cancer illness code, self-reported: kidney stone/ureter stone/bladder stone || id:ukb-b-8297	Non-cancer illness code, self-reported: kidney stone/ureter stone/bladder stone	Non-cancer illness code, self-reported: kidney stone/ureter stone/bladder stone || ||	TRUE	igd	NA	NA	NA	NA	NA	NA	NA	11	116648917	0.00279456	1e-200	NA	ieu-b-109	HDL cholesterol || id:ieu-b-109	TRUE	reported	igd	2	TRUE
240	rs9647335	T	A	T	A	0.0277595	1.71e-05	0.191928	0.191851	FALSE	TRUE	FALSE	ukb-b-8297	3	135880410	0.000233129	462933	0.94	Non-cancer illness code, self-reported: kidney stone/ureter stone/bladder stone || id:ukb-b-8297	Non-cancer illness code, self-reported: kidney stone/ureter stone/bladder stone	Non-cancer illness code, self-reported: kidney stone/ureter stone/bladder stone || ||	TRUE	igd	NA	NA	NA	NA	NA	NA	NA	3	135880410	0.00242471	2.4e-30	NA	ieu-b-109	HDL cholesterol || id:ieu-b-109	TRUE	reported	igd	2	TRUE
241	rs968050	T	C	T	C	0.0136601	-0.000124356	0.48238	0.482394	FALSE	FALSE	FALSE	ukb-b-8297	6	98574560	0.000183545	462933	0.5	Non-cancer illness code, self-reported: kidney stone/ureter stone/bladder stone || id:ukb-b-8297	Non-cancer illness code, self-reported: kidney stone/ureter stone/bladder stone	Non-cancer illness code, self-reported: kidney stone/ureter stone/bladder stone || ||	TRUE	igd	NA	NA	NA	NA	NA	NA	NA	6	98574560	0.00190807	8.1e-13	NA	ieu-b-109	HDL cholesterol || id:ieu-b-109	TRUE	reported	igd	2	TRUE
242	rs983663	G	A	G	A	-0.0143608	-8.84e-05	0.251682	0.25161	FALSE	FALSE	FALSE	ukb-b-8297	18	19678537	0.000212049	462933	0.68	Non-cancer illness code, self-reported: kidney stone/ureter stone/bladder stone || id:ukb-b-8297	Non-cancer illness code, self-reported: kidney stone/ureter stone/bladder stone	Non-cancer illness code, self-reported: kidney stone/ureter stone/bladder stone || ||	TRUE	igd	NA	NA	NA	NA	NA	NA	NA	18	19678537	0.0022075	7.7e-11	NA	ieu-b-109	HDL cholesterol || id:ieu-b-109	TRUE	reported	igd	2	TRUE
243	rs9916613	A	T	A	T	-0.0133119	-0.000386556	0.356493	0.356348	FALSE	TRUE	FALSE	ukb-b-8297	17	28682453	0.000191195	462933	0.0430002	Non-cancer illness code, self-reported: kidney stone/ureter stone/bladder stone || id:ukb-b-8297	Non-cancer illness code, self-reported: kidney stone/ureter stone/bladder stone	Non-cancer illness code, self-reported: kidney stone/ureter stone/bladder stone || ||	TRUE	igd	NA	NA	NA	NA	NA	NA	NA	17	28682453	0.00199143	2.3e-11	NA	ieu-b-109	HDL cholesterol || id:ieu-b-109	TRUE	reported	igd	2	TRUE
244	rs9933509	C	T	C	T	-0.0140121	0.000152467	0.413899	0.414097	FALSE	FALSE	FALSE	ukb-b-8297	16	53818167	0.000185827	462933	0.41	Non-cancer illness code, self-reported: kidney stone/ureter stone/bladder stone || id:ukb-b-8297	Non-cancer illness code, self-reported: kidney stone/ureter stone/bladder stone	Non-cancer illness code, self-reported: kidney stone/ureter stone/bladder stone || ||	TRUE	igd	NA	NA	NA	NA	NA	NA	NA	16	53818167	0.00191313	2.4e-13	NA	ieu-b-109	HDL cholesterol || id:ieu-b-109	TRUE	reported	igd	2	TRUE
245	rs998584	A	C	A	C	-0.0341901	-0.000158776	0.482733	0.482771	FALSE	FALSE	FALSE	ukb-b-8297	6	43757896	0.000183596	462933	0.39	Non-cancer illness code, self-reported: kidney stone/ureter stone/bladder stone || id:ukb-b-8297	Non-cancer illness code, self-reported: kidney stone/ureter stone/bladder stone	Non-cancer illness code, self-reported: kidney stone/ureter stone/bladder stone || ||	TRUE	igd	NA	NA	NA	NA	NA	NA	NA	6	43757896	0.00190975	1.1e-71	NA	ieu-b-109	HDL cholesterol || id:ieu-b-109	TRUE	reported	igd	2	TRUE
246	rs9987289	G	A	G	A	0.0872902	0.000455244	0.908737	0.898617	FALSE	FALSE	FALSE	ukb-b-8297	8	9184691	0.000303405	462933	0.13	Non-cancer illness code, self-reported: kidney stone/ureter stone/bladder stone || id:ukb-b-8297	Non-cancer illness code, self-reported: kidney stone/ureter stone/bladder stone	Non-cancer illness code, self-reported: kidney stone/ureter stone/bladder stone || ||	TRUE	igd	TRUE	rs9987289	rs6601299	A	G	T	C	8	9183358	0.00329366	9.1e-155	NA	ieu-b-109	HDL cholesterol || id:ieu-b-109	TRUE	reported	igd	2	TRUE
247	rs9989419	G	A	G	A	0.143765	-0.000374975	0.605917	0.606039	FALSE	FALSE	FALSE	ukb-b-8297	16	56985139	0.000187276	462933	0.0449997	Non-cancer illness code, self-reported: kidney stone/ureter stone/bladder stone || id:ukb-b-8297	Non-cancer illness code, self-reported: kidney stone/ureter stone/bladder stone	Non-cancer illness code, self-reported: kidney stone/ureter stone/bladder stone || ||	TRUE	igd	NA	NA	NA	NA	NA	NA	NA	16	56985139	0.00192633	1e-200	NA	ieu-b-109	HDL cholesterol || id:ieu-b-109	TRUE	reported	igd	2	TRUE

## Sheet: Table S4
apolipoprotein A [APOA]:Outcome data were extracted and harmonizing the datasets
	SNP	effect_allele.exposure	other_allele.exposure	effect_allele.outcome	other_allele.outcome	beta.exposure	beta.outcome	eaf.exposure	eaf.outcome	remove	palindromic	ambiguous	id.outcome	chr	pos	se.outcome	samplesize.outcome	pval.outcome	outcome	originalname.outcome	outcome.deprecated	mr_keep.outcome	data_source.outcome	proxy.outcome	target_snp.outcome	proxy_snp.outcome	target_a1.outcome	target_a2.outcome	proxy_a1.outcome	proxy_a2.outcome	chr.exposure	pos.exposure	se.exposure	pval.exposure	samplesize.exposure	id.exposure	exposure	mr_keep.exposure	pval_origin.exposure	data_source.exposure	action	mr_keep
1	rs10023962	G	T	G	T	0.0176607	-1.59756e-05	0.816753	0.816841	FALSE	FALSE	FALSE	ukb-b-8297	4	177959511	0.000237407	462933	0.95	Non-cancer illness code, self-reported: kidney stone/ureter stone/bladder stone || id:ukb-b-8297	Non-cancer illness code, self-reported: kidney stone/ureter stone/bladder stone	Non-cancer illness code, self-reported: kidney stone/ureter stone/bladder stone || ||	TRUE	igd	NA	NA	NA	NA	NA	NA	NA	4	177959511	0.00254251	3.80014e-12	NA	ieu-b-107	apolipoprotein A-I || id:ieu-b-107	TRUE	reported	igd	2	TRUE
2	rs10170658	T	G	T	G	-0.0132874	0.000114777	0.222908	0.223198	FALSE	FALSE	FALSE	ukb-b-8297	2	238699970	0.000220337	462933	0.6	Non-cancer illness code, self-reported: kidney stone/ureter stone/bladder stone || id:ukb-b-8297	Non-cancer illness code, self-reported: kidney stone/ureter stone/bladder stone	Non-cancer illness code, self-reported: kidney stone/ureter stone/bladder stone || ||	TRUE	igd	NA	NA	NA	NA	NA	NA	NA	2	238699970	0.00235794	1.7e-08	NA	ieu-b-107	apolipoprotein A-I || id:ieu-b-107	TRUE	reported	igd	2	TRUE
3	rs10271082	C	G	C	G	-0.0190331	-2.61044e-05	0.407793	0.407456	FALSE	TRUE	FALSE	ukb-b-8297	7	1081562	0.00018665	462933	0.89	Non-cancer illness code, self-reported: kidney stone/ureter stone/bladder stone || id:ukb-b-8297	Non-cancer illness code, self-reported: kidney stone/ureter stone/bladder stone	Non-cancer illness code, self-reported: kidney stone/ureter stone/bladder stone || ||	TRUE	igd	NA	NA	NA	NA	NA	NA	NA	7	1081562	0.00199937	1.69981e-21	NA	ieu-b-107	apolipoprotein A-I || id:ieu-b-107	TRUE	reported	igd	2	TRUE
4	rs1037117	A	G	A	G	0.0161057	0.000189268	0.254731	0.254981	FALSE	FALSE	FALSE	ukb-b-8297	15	102068658	0.000210815	462933	0.37	Non-cancer illness code, self-reported: kidney stone/ureter stone/bladder stone || id:ukb-b-8297	Non-cancer illness code, self-reported: kidney stone/ureter stone/bladder stone	Non-cancer illness code, self-reported: kidney stone/ureter stone/bladder stone || ||	TRUE	igd	NA	NA	NA	NA	NA	NA	NA	15	102068658	0.00225649	9.49948e-13	NA	ieu-b-107	apolipoprotein A-I || id:ieu-b-107	TRUE	reported	igd	2	TRUE
5	rs10404380	A	C	A	C	-0.0257904	-7.60192e-05	0.604801	0.604791	FALSE	FALSE	FALSE	ukb-b-8297	19	8466254	0.000188041	462933	0.69	Non-cancer illness code, self-reported: kidney stone/ureter stone/bladder stone || id:ukb-b-8297	Non-cancer illness code, self-reported: kidney stone/ureter stone/bladder stone	Non-cancer illness code, self-reported: kidney stone/ureter stone/bladder stone || ||	TRUE	igd	NA	NA	NA	NA	NA	NA	NA	19	8466254	0.00201461	1.59993e-37	NA	ieu-b-107	apolipoprotein A-I || id:ieu-b-107	TRUE	reported	igd	2	TRUE
6	rs1047891	A	C	A	C	-0.0256666	0.000160537	0.315663	0.31577	FALSE	FALSE	FALSE	ukb-b-8297	2	211540507	0.000196867	462933	0.41	Non-cancer illness code, self-reported: kidney stone/ureter stone/bladder stone || id:ukb-b-8297	Non-cancer illness code, self-reported: kidney stone/ureter stone/bladder stone	Non-cancer illness code, self-reported: kidney stone/ureter stone/bladder stone || ||	TRUE	igd	NA	NA	NA	NA	NA	NA	NA	2	211540507	0.00210473	3.29989e-34	NA	ieu-b-107	apolipoprotein A-I || id:ieu-b-107	TRUE	reported	igd	2	TRUE
7	rs10489044	G	A	G	A	-0.0183462	-4.7771e-05	0.199084	0.199148	FALSE	FALSE	FALSE	ukb-b-8297	4	87976387	0.00022997	462933	0.84	Non-cancer illness code, self-reported: kidney stone/ureter stone/bladder stone || id:ukb-b-8297	Non-cancer illness code, self-reported: kidney stone/ureter stone/bladder stone	Non-cancer illness code, self-reported: kidney stone/ureter stone/bladder stone || ||	TRUE	igd	NA	NA	NA	NA	NA	NA	NA	4	87976387	0.00246586	1e-13	NA	ieu-b-107	apolipoprotein A-I || id:ieu-b-107	TRUE	reported	igd	2	TRUE
8	rs10504477	C	T	C	T	-0.0121174	0.000265176	0.412293	0.412265	FALSE	FALSE	FALSE	ukb-b-8297	8	71338185	0.000186395	462933	0.15	Non-cancer illness code, self-reported: kidney stone/ureter stone/bladder stone || id:ukb-b-8297	Non-cancer illness code, self-reported: kidney stone/ureter stone/bladder stone	Non-cancer illness code, self-reported: kidney stone/ureter stone/bladder stone || ||	TRUE	igd	NA	NA	NA	NA	NA	NA	NA	8	71338185	0.00199318	1.2e-09	NA	ieu-b-107	apolipoprotein A-I || id:ieu-b-107	TRUE	reported	igd	2	TRUE
9	rs1055582	T	C	T	C	0.0155609	0.000164351	0.505137	0.505	FALSE	FALSE	FALSE	ukb-b-8297	4	39700173	0.000183382	462933	0.37	Non-cancer illness code, self-reported: kidney stone/ureter stone/bladder stone || id:ukb-b-8297	Non-cancer illness code, self-reported: kidney stone/ureter stone/bladder stone	Non-cancer illness code, self-reported: kidney stone/ureter stone/bladder stone || ||	TRUE	igd	NA	NA	NA	NA	NA	NA	NA	4	39700173	0.00196562	2.39994e-15	NA	ieu-b-107	apolipoprotein A-I || id:ieu-b-107	TRUE	reported	igd	2	TRUE
10	rs10745954	G	A	G	A	-0.0143687	1.98268e-05	0.480326	0.480225	FALSE	FALSE	FALSE	ukb-b-8297	12	103483094	0.000183353	462933	0.91	Non-cancer illness code, self-reported: kidney stone/ureter stone/bladder stone || id:ukb-b-8297	Non-cancer illness code, self-reported: kidney stone/ureter stone/bladder stone	Non-cancer illness code, self-reported: kidney stone/ureter stone/bladder stone || ||	TRUE	igd	NA	NA	NA	NA	NA	NA	NA	12	103483094	0.0019633	2.49977e-13	NA	ieu-b-107	apolipoprotein A-I || id:ieu-b-107	TRUE	reported	igd	2	TRUE
11	rs10748165	T	C	T	C	0.0110061	8.10055e-05	0.504155	0.503928	FALSE	FALSE	FALSE	ukb-b-8297	12	71372390	0.000183339	462933	0.66	Non-cancer illness code, self-reported: kidney stone/ureter stone/bladder stone || id:ukb-b-8297	Non-cancer illness code, self-reported: kidney stone/ureter stone/bladder stone	Non-cancer illness code, self-reported: kidney stone/ureter stone/bladder stone || ||	TRUE	igd	NA	NA	NA	NA	NA	NA	NA	12	71372390	0.00196411	2.1e-08	NA	ieu-b-107	apolipoprotein A-I || id:ieu-b-107	TRUE	reported	igd	2	TRUE
12	rs10750766	A	C	A	C	-0.0147925	-0.00022206	0.709869	0.709898	FALSE	FALSE	FALSE	ukb-b-8297	11	65473798	0.000202052	462933	0.27	Non-cancer illness code, self-reported: kidney stone/ureter stone/bladder stone || id:ukb-b-8297	Non-cancer illness code, self-reported: kidney stone/ureter stone/bladder stone	Non-cancer illness code, self-reported: kidney stone/ureter stone/bladder stone || ||	TRUE	igd	NA	NA	NA	NA	NA	NA	NA	11	65473798	0.00216197	7.8001e-12	NA	ieu-b-107	apolipoprotein A-I || id:ieu-b-107	TRUE	reported	igd	2	TRUE
13	rs10752898	C	T	C	T	0.0125396	-1.14495e-05	0.55762	0.557536	FALSE	FALSE	FALSE	ukb-b-8297	1	183077896	0.000184089	462933	0.95	Non-cancer illness code, self-reported: kidney stone/ureter stone/bladder stone || id:ukb-b-8297	Non-cancer illness code, self-reported: kidney stone/ureter stone/bladder stone	Non-cancer illness code, self-reported: kidney stone/ureter stone/bladder stone || ||	TRUE	igd	NA	NA	NA	NA	NA	NA	NA	1	183077896	0.00196775	1.89998e-10	NA	ieu-b-107	apolipoprotein A-I || id:ieu-b-107	TRUE	reported	igd	2	TRUE
14	rs10774439	A	G	A	G	0.0164484	-0.000280215	0.814838	0.814624	FALSE	FALSE	FALSE	ukb-b-8297	12	6731818	0.000238606	462933	0.24	Non-cancer illness code, self-reported: kidney stone/ureter stone/bladder stone || id:ukb-b-8297	Non-cancer illness code, self-reported: kidney stone/ureter stone/bladder stone	Non-cancer illness code, self-reported: kidney stone/ureter stone/bladder stone || ||	TRUE	igd	NA	NA	NA	NA	NA	NA	NA	12	6731818	0.00255731	1.29999e-10	NA	ieu-b-107	apolipoprotein A-I || id:ieu-b-107	TRUE	reported	igd	2	TRUE
15	rs10798615	G	T	G	T	-0.0153188	0.000281282	0.533322	0.533056	FALSE	FALSE	FALSE	ukb-b-8297	1	178513895	0.000183629	462933	0.13	Non-cancer illness code, self-reported: kidney stone/ureter stone/bladder stone || id:ukb-b-8297	Non-cancer illness code, self-reported: kidney stone/ureter stone/bladder stone	Non-cancer illness code, self-reported: kidney stone/ureter stone/bladder stone || ||	TRUE	igd	NA	NA	NA	NA	NA	NA	NA	1	178513895	0.00196392	6.20012e-15	NA	ieu-b-107	apolipoprotein A-I || id:ieu-b-107	TRUE	reported	igd	2	TRUE
16	rs1086056	G	T	G	T	-0.0188503	-0.000381356	0.844669	0.844463	FALSE	FALSE	FALSE	ukb-b-8297	3	154088411	0.000253034	462933	0.13	Non-cancer illness code, self-reported: kidney stone/ureter stone/bladder stone || id:ukb-b-8297	Non-cancer illness code, self-reported: kidney stone/ureter stone/bladder stone	Non-cancer illness code, self-reported: kidney stone/ureter stone/bladder stone || ||	TRUE	igd	NA	NA	NA	NA	NA	NA	NA	3	154088411	0.00271238	3.69999e-12	NA	ieu-b-107	apolipoprotein A-I || id:ieu-b-107	TRUE	reported	igd	2	TRUE
17	rs10876447	A	G	A	G	-0.01939	0.000405809	0.154052	0.153935	FALSE	FALSE	FALSE	ukb-b-8297	12	53770941	0.000253629	462933	0.11	Non-cancer illness code, self-reported: kidney stone/ureter stone/bladder stone || id:ukb-b-8297	Non-cancer illness code, self-reported: kidney stone/ureter stone/bladder stone	Non-cancer illness code, self-reported: kidney stone/ureter stone/bladder stone || ||	TRUE	igd	NA	NA	NA	NA	NA	NA	NA	12	53770941	0.00271564	9.30037e-13	NA	ieu-b-107	apolipoprotein A-I || id:ieu-b-107	TRUE	reported	igd	2	TRUE
18	rs10883451	C	T	C	T	0.022096	0.000408706	0.496282	0.496552	FALSE	FALSE	FALSE	ukb-b-8297	10	101924418	0.00018287	462933	0.025	Non-cancer illness code, self-reported: kidney stone/ureter stone/bladder stone || id:ukb-b-8297	Non-cancer illness code, self-reported: kidney stone/ureter stone/bladder stone	Non-cancer illness code, self-reported: kidney stone/ureter stone/bladder stone || ||	TRUE	igd	NA	NA	NA	NA	NA	NA	NA	10	101924418	0.00196056	1.80011e-29	NA	ieu-b-107	apolipoprotein A-I || id:ieu-b-107	TRUE	reported	igd	2	TRUE
19	rs10917383	G	A	G	A	0.0203915	-0.000256774	0.875246	0.875157	FALSE	FALSE	FALSE	ukb-b-8297	1	23788994	0.00027689	462933	0.35	Non-cancer illness code, self-reported: kidney stone/ureter stone/bladder stone || id:ukb-b-8297	Non-cancer illness code, self-reported: kidney stone/ureter stone/bladder stone	Non-cancer illness code, self-reported: kidney stone/ureter stone/bladder stone || ||	TRUE	igd	NA	NA	NA	NA	NA	NA	NA	1	23788994	0.00296088	5.70033e-12	NA	ieu-b-107	apolipoprotein A-I || id:ieu-b-107	TRUE	reported	igd	2	TRUE
20	rs11021232	C	T	C	T	-0.0164557	5.44146e-05	0.181005	0.181128	FALSE	FALSE	FALSE	ukb-b-8297	11	95320808	0.000239373	462933	0.82	Non-cancer illness code, self-reported: kidney stone/ureter stone/bladder stone || id:ukb-b-8297	Non-cancer illness code, self-reported: kidney stone/ureter stone/bladder stone	Non-cancer illness code, self-reported: kidney stone/ureter stone/bladder stone || ||	TRUE	igd	NA	NA	NA	NA	NA	NA	NA	11	95320808	0.00256026	1.29999e-10	NA	ieu-b-107	apolipoprotein A-I || id:ieu-b-107	TRUE	reported	igd	2	TRUE
21	rs11045172	C	A	C	A	0.0222366	4.03071e-05	0.197912	0.197841	FALSE	FALSE	FALSE	ukb-b-8297	12	20470221	0.000231114	462933	0.86	Non-cancer illness code, self-reported: kidney stone/ureter stone/bladder stone || id:ukb-b-8297	Non-cancer illness code, self-reported: kidney stone/ureter stone/bladder stone	Non-cancer illness code, self-reported: kidney stone/ureter stone/bladder stone || ||	TRUE	igd	NA	NA	NA	NA	NA	NA	NA	12	20470221	0.00247597	2.70023e-19	NA	ieu-b-107	apolipoprotein A-I || id:ieu-b-107	TRUE	reported	igd	2	TRUE
22	rs11057390	G	T	G	T	0.0190026	0.00039142	0.295431	0.295453	FALSE	FALSE	FALSE	ukb-b-8297	12	124383813	0.000201372	462933	0.0519996	Non-cancer illness code, self-reported: kidney stone/ureter stone/bladder stone || id:ukb-b-8297	Non-cancer illness code, self-reported: kidney stone/ureter stone/bladder stone	Non-cancer illness code, self-reported: kidney stone/ureter stone/bladder stone || ||	TRUE	igd	NA	NA	NA	NA	NA	NA	NA	12	124383813	0.00215664	1.20005e-18	NA	ieu-b-107	apolipoprotein A-I || id:ieu-b-107	TRUE	reported	igd	2	TRUE
23	rs11065987	G	A	G	A	-0.0140735	-0.000107315	0.416331	0.416359	FALSE	FALSE	FALSE	ukb-b-8297	12	112072424	0.000185534	462933	0.56	Non-cancer illness code, self-reported: kidney stone/ureter stone/bladder stone || id:ukb-b-8297	Non-cancer illness code, self-reported: kidney stone/ureter stone/bladder stone	Non-cancer illness code, self-reported: kidney stone/ureter stone/bladder stone || ||	TRUE	igd	NA	NA	NA	NA	NA	NA	NA	12	112072424	0.00198803	1.50003e-12	NA	ieu-b-107	apolipoprotein A-I || id:ieu-b-107	TRUE	reported	igd	2	TRUE
24	rs11067231	A	C	A	C	0.021994	-0.000316744	0.523895	0.523716	FALSE	FALSE	FALSE	ukb-b-8297	12	109993603	0.000183202	462933	0.0840001	Non-cancer illness code, self-reported: kidney stone/ureter stone/bladder stone || id:ukb-b-8297	Non-cancer illness code, self-reported: kidney stone/ureter stone/bladder stone	Non-cancer illness code, self-reported: kidney stone/ureter stone/bladder stone || ||	TRUE	igd	NA	NA	NA	NA	NA	NA	NA	12	109993603	0.00196177	3.59998e-29	NA	ieu-b-107	apolipoprotein A-I || id:ieu-b-107	TRUE	reported	igd	2	TRUE
25	rs11089620	G	C	G	C	-0.0321639	0.000199947	0.188588	0.188574	FALSE	TRUE	FALSE	ukb-b-8297	22	21922456	0.000233884	462933	0.39	Non-cancer illness code, self-reported: kidney stone/ureter stone/bladder stone || id:ukb-b-8297	Non-cancer illness code, self-reported: kidney stone/ureter stone/bladder stone	Non-cancer illness code, self-reported: kidney stone/ureter stone/bladder stone || ||	TRUE	igd	NA	NA	NA	NA	NA	NA	NA	22	21922456	0.00251317	1.69981e-37	NA	ieu-b-107	apolipoprotein A-I || id:ieu-b-107	TRUE	reported	igd	2	TRUE
26	rs111849006	A	G	A	G	0.0146894	-0.000216067	0.181219	0.181033	FALSE	FALSE	FALSE	ukb-b-8297	14	52581893	0.000242458	462933	0.37	Non-cancer illness code, self-reported: kidney stone/ureter stone/bladder stone || id:ukb-b-8297	Non-cancer illness code, self-reported: kidney stone/ureter stone/bladder stone	Non-cancer illness code, self-reported: kidney stone/ureter stone/bladder stone || ||	TRUE	igd	NA	NA	NA	NA	NA	NA	NA	14	52581893	0.00260225	1.7e-08	NA	ieu-b-107	apolipoprotein A-I || id:ieu-b-107	TRUE	reported	igd	2	TRUE
27	rs11226108	C	G	C	G	-0.0146559	2.58728e-05	0.191516	0.191467	FALSE	TRUE	FALSE	ukb-b-8297	11	103870755	0.000233033	462933	0.91	Non-cancer illness code, self-reported: kidney stone/ureter stone/bladder stone || id:ukb-b-8297	Non-cancer illness code, self-reported: kidney stone/ureter stone/bladder stone	Non-cancer illness code, self-reported: kidney stone/ureter stone/bladder stone || ||	TRUE	igd	NA	NA	NA	NA	NA	NA	NA	11	103870755	0.00249387	4.20001e-09	NA	ieu-b-107	apolipoprotein A-I || id:ieu-b-107	TRUE	reported	igd	2	TRUE
28	rs1125873	T	A	T	A	0.0122955	-0.000207536	0.492029	0.492319	FALSE	TRUE	TRUE	ukb-b-8297	9	107721423	0.00018459	462933	0.26	Non-cancer illness code, self-reported: kidney stone/ureter stone/bladder stone || id:ukb-b-8297	Non-cancer illness code, self-reported: kidney stone/ureter stone/bladder stone	Non-cancer illness code, self-reported: kidney stone/ureter stone/bladder stone || ||	TRUE	igd	NA	NA	NA	NA	NA	NA	NA	9	107721423	0.00197818	5.1e-10	NA	ieu-b-107	apolipoprotein A-I || id:ieu-b-107	TRUE	reported	igd	2	FALSE
29	rs1132274	A	C	A	C	-0.0287721	-0.000151538	0.154087	0.153979	FALSE	FALSE	FALSE	ukb-b-8297	20	17596155	0.000253122	462933	0.55	Non-cancer illness code, self-reported: kidney stone/ureter stone/bladder stone || id:ukb-b-8297	Non-cancer illness code, self-reported: kidney stone/ureter stone/bladder stone	Non-cancer illness code, self-reported: kidney stone/ureter stone/bladder stone || ||	TRUE	igd	NA	NA	NA	NA	NA	NA	NA	20	17596155	0.0027161	3.19963e-26	NA	ieu-b-107	apolipoprotein A-I || id:ieu-b-107	TRUE	reported	igd	2	TRUE
30	rs11641548	C	A	C	A	-0.0130768	0.000101318	0.43959	0.439663	FALSE	FALSE	FALSE	ukb-b-8297	16	88039447	0.000185248	462933	0.58	Non-cancer illness code, self-reported: kidney stone/ureter stone/bladder stone || id:ukb-b-8297	Non-cancer illness code, self-reported: kidney stone/ureter stone/bladder stone	Non-cancer illness code, self-reported: kidney stone/ureter stone/bladder stone || ||	TRUE	igd	NA	NA	NA	NA	NA	NA	NA	16	88039447	0.00197499	3.59998e-11	NA	ieu-b-107	apolipoprotein A-I || id:ieu-b-107	TRUE	reported	igd	2	TRUE
31	rs1168124	T	C	T	C	0.0426112	-0.000124632	0.65073	0.650774	FALSE	FALSE	FALSE	ukb-b-8297	1	63139730	0.000192139	462933	0.52	Non-cancer illness code, self-reported: kidney stone/ureter stone/bladder stone || id:ukb-b-8297	Non-cancer illness code, self-reported: kidney stone/ureter stone/bladder stone	Non-cancer illness code, self-reported: kidney stone/ureter stone/bladder stone || ||	TRUE	igd	NA	NA	NA	NA	NA	NA	NA	1	63139730	0.00205353	1.20005e-95	NA	ieu-b-107	apolipoprotein A-I || id:ieu-b-107	TRUE	reported	igd	2	TRUE
32	rs11691486	C	T	C	T	0.0141328	0.000153113	0.240048	0.240163	FALSE	FALSE	FALSE	ukb-b-8297	2	100796182	0.000215207	462933	0.48	Non-cancer illness code, self-reported: kidney stone/ureter stone/bladder stone || id:ukb-b-8297	Non-cancer illness code, self-reported: kidney stone/ureter stone/bladder stone	Non-cancer illness code, self-reported: kidney stone/ureter stone/bladder stone || ||	TRUE	igd	NA	NA	NA	NA	NA	NA	NA	2	100796182	0.00230186	8.30004e-10	NA	ieu-b-107	apolipoprotein A-I || id:ieu-b-107	TRUE	reported	igd	2	TRUE
33	rs11870735	T	C	T	C	-0.0152398	-2.43713e-05	0.180979	0.180916	FALSE	FALSE	FALSE	ukb-b-8297	17	481604	0.000237722	462933	0.92	Non-cancer illness code, self-reported: kidney stone/ureter stone/bladder stone || id:ukb-b-8297	Non-cancer illness code, self-reported: kidney stone/ureter stone/bladder stone	Non-cancer illness code, self-reported: kidney stone/ureter stone/bladder stone || ||	TRUE	igd	NA	NA	NA	NA	NA	NA	NA	17	481604	0.00254853	2.19999e-09	NA	ieu-b-107	apolipoprotein A-I || id:ieu-b-107	TRUE	reported	igd	2	TRUE
34	rs12044156	C	G	C	G	-0.0119199	0.000149077	0.563837	0.563497	FALSE	TRUE	TRUE	ukb-b-8297	1	219679967	0.000184597	462933	0.42	Non-cancer illness code, self-reported: kidney stone/ureter stone/bladder stone || id:ukb-b-8297	Non-cancer illness code, self-reported: kidney stone/ureter stone/bladder stone	Non-cancer illness code, self-reported: kidney stone/ureter stone/bladder stone || ||	TRUE	igd	NA	NA	NA	NA	NA	NA	NA	1	219679967	0.00197231	1.5e-09	NA	ieu-b-107	apolipoprotein A-I || id:ieu-b-107	TRUE	reported	igd	2	FALSE
35	rs12045101	T	C	T	C	-0.0148797	-1.07449e-05	0.240915	0.240622	FALSE	FALSE	FALSE	ukb-b-8297	1	110267651	0.000214702	462933	0.96	Non-cancer illness code, self-reported: kidney stone/ureter stone/bladder stone || id:ukb-b-8297	Non-cancer illness code, self-reported: kidney stone/ureter stone/bladder stone	Non-cancer illness code, self-reported: kidney stone/ureter stone/bladder stone || ||	TRUE	igd	NA	NA	NA	NA	NA	NA	NA	1	110267651	0.00229453	8.9002e-11	NA	ieu-b-107	apolipoprotein A-I || id:ieu-b-107	TRUE	reported	igd	2	TRUE
36	rs12229372	C	T	C	T	0.0296946	-0.000270347	0.10329	0.103265	FALSE	FALSE	FALSE	ukb-b-8297	12	125339990	0.000308552	462933	0.38	Non-cancer illness code, self-reported: kidney stone/ureter stone/bladder stone || id:ukb-b-8297	Non-cancer illness code, self-reported: kidney stone/ureter stone/bladder stone	Non-cancer illness code, self-reported: kidney stone/ureter stone/bladder stone || ||	TRUE	igd	NA	NA	NA	NA	NA	NA	NA	12	125339990	0.003302	2.39994e-19	NA	ieu-b-107	apolipoprotein A-I || id:ieu-b-107	TRUE	reported	igd	2	TRUE
37	rs12273363	C	T	C	T	-0.0197428	-0.00011775	0.205682	0.205964	FALSE	FALSE	FALSE	ukb-b-8297	11	27744859	0.000226485	462933	0.6	Non-cancer illness code, self-reported: kidney stone/ureter stone/bladder stone || id:ukb-b-8297	Non-cancer illness code, self-reported: kidney stone/ureter stone/bladder stone	Non-cancer illness code, self-reported: kidney stone/ureter stone/bladder stone || ||	TRUE	igd	NA	NA	NA	NA	NA	NA	NA	11	27744859	0.00242496	3.90032e-16	NA	ieu-b-107	apolipoprotein A-I || id:ieu-b-107	TRUE	reported	igd	2	TRUE
38	rs12436555	A	G	A	G	-0.0146547	0.000111725	0.173179	0.173164	FALSE	FALSE	FALSE	ukb-b-8297	14	24634825	0.000242418	462933	0.64	Non-cancer illness code, self-reported: kidney stone/ureter stone/bladder stone || id:ukb-b-8297	Non-cancer illness code, self-reported: kidney stone/ureter stone/bladder stone	Non-cancer illness code, self-reported: kidney stone/ureter stone/bladder stone || ||	TRUE	igd	NA	NA	NA	NA	NA	NA	NA	14	24634825	0.00260342	1.79999e-08	NA	ieu-b-107	apolipoprotein A-I || id:ieu-b-107	TRUE	reported	igd	2	TRUE
39	rs12462109	T	C	T	C	-0.0134097	-0.000111227	0.287067	0.286831	FALSE	FALSE	FALSE	ukb-b-8297	19	52343496	0.000202522	462933	0.58	Non-cancer illness code, self-reported: kidney stone/ureter stone/bladder stone || id:ukb-b-8297	Non-cancer illness code, self-reported: kidney stone/ureter stone/bladder stone	Non-cancer illness code, self-reported: kidney stone/ureter stone/bladder stone || ||	TRUE	igd	NA	NA	NA	NA	NA	NA	NA	19	52343496	0.00216974	6.4e-10	NA	ieu-b-107	apolipoprotein A-I || id:ieu-b-107	TRUE	reported	igd	2	TRUE
40	rs1260326	C	T	C	T	-0.0258112	-0.000620889	0.604673	0.604288	FALSE	FALSE	FALSE	ukb-b-8297	2	27730940	0.000187053	462933	0.000899995	Non-cancer illness code, self-reported: kidney stone/ureter stone/bladder stone || id:ukb-b-8297	Non-cancer illness code, self-reported: kidney stone/ureter stone/bladder stone	Non-cancer illness code, self-reported: kidney stone/ureter stone/bladder stone || ||	TRUE	igd	NA	NA	NA	NA	NA	NA	NA	2	27730940	0.00200095	4.49987e-38	NA	ieu-b-107	apolipoprotein A-I || id:ieu-b-107	TRUE	reported	igd	2	TRUE
41	rs12740374	T	G	T	G	0.0442974	-0.000180109	0.220913	0.221164	FALSE	FALSE	FALSE	ukb-b-8297	1	109817590	0.000220435	462933	0.41	Non-cancer illness code, self-reported: kidney stone/ureter stone/bladder stone || id:ukb-b-8297	Non-cancer illness code, self-reported: kidney stone/ureter stone/bladder stone	Non-cancer illness code, self-reported: kidney stone/ureter stone/bladder stone || ||	TRUE	igd	NA	NA	NA	NA	NA	NA	NA	1	109817590	0.00235869	1.10002e-78	NA	ieu-b-107	apolipoprotein A-I || id:ieu-b-107	TRUE	reported	igd	2	TRUE
42	rs12898210	G	T	G	T	-0.0491359	-0.000477867	0.121583	0.120227	FALSE	FALSE	FALSE	ukb-b-8297	15	58644087	0.000283131	462933	0.0909997	Non-cancer illness code, self-reported: kidney stone/ureter stone/bladder stone || id:ukb-b-8297	Non-cancer illness code, self-reported: kidney stone/ureter stone/bladder stone	Non-cancer illness code, self-reported: kidney stone/ureter stone/bladder stone || ||	TRUE	igd	TRUE	rs12898210	rs4775033	G	T	T	A	15	58639710	0.00300967	6.4003e-60	NA	ieu-b-107	apolipoprotein A-I || id:ieu-b-107	TRUE	reported	igd	2	TRUE
43	rs12943517	A	G	A	G	-0.0118613	6.71186e-05	0.310724	0.310592	FALSE	FALSE	FALSE	ukb-b-8297	17	4083923	0.000198232	462933	0.73	Non-cancer illness code, self-reported: kidney stone/ureter stone/bladder stone || id:ukb-b-8297	Non-cancer illness code, self-reported: kidney stone/ureter stone/bladder stone	Non-cancer illness code, self-reported: kidney stone/ureter stone/bladder stone || ||	TRUE	igd	NA	NA	NA	NA	NA	NA	NA	17	4083923	0.00212624	2.39999e-08	NA	ieu-b-107	apolipoprotein A-I || id:ieu-b-107	TRUE	reported	igd	2	TRUE
44	rs12977604	G	C	G	C	0.0373935	0.000419589	0.499196	0.498404	FALSE	TRUE	TRUE	ukb-b-8297	19	45447161	0.000185561	462933	0.0239999	Non-cancer illness code, self-reported: kidney stone/ureter stone/bladder stone || id:ukb-b-8297	Non-cancer illness code, self-reported: kidney stone/ureter stone/bladder stone	Non-cancer illness code, self-reported: kidney stone/ureter stone/bladder stone || ||	TRUE	igd	TRUE	rs12977604	rs5157	G	C	C	T	19	45442528	0.0020925	1.99986e-71	NA	ieu-b-107	apolipoprotein A-I || id:ieu-b-107	TRUE	reported	igd	2	FALSE
45	rs12987470	T	A	T	A	0.012042	0.000179781	0.294649	0.294964	FALSE	TRUE	FALSE	ukb-b-8297	2	188323311	0.000201237	462933	0.37	Non-cancer illness code, self-reported: kidney stone/ureter stone/bladder stone || id:ukb-b-8297	Non-cancer illness code, self-reported: kidney stone/ureter stone/bladder stone	Non-cancer illness code, self-reported: kidney stone/ureter stone/bladder stone || ||	TRUE	igd	NA	NA	NA	NA	NA	NA	NA	2	188323311	0.00215213	2.19999e-08	NA	ieu-b-107	apolipoprotein A-I || id:ieu-b-107	TRUE	reported	igd	2	TRUE
46	rs13024140	C	G	C	G	-0.0115424	-8.11477e-05	0.415283	0.414725	FALSE	TRUE	FALSE	ukb-b-8297	2	111710863	0.000185823	462933	0.66	Non-cancer illness code, self-reported: kidney stone/ureter stone/bladder stone || id:ukb-b-8297	Non-cancer illness code, self-reported: kidney stone/ureter stone/bladder stone	Non-cancer illness code, self-reported: kidney stone/ureter stone/bladder stone || ||	TRUE	igd	NA	NA	NA	NA	NA	NA	NA	2	111710863	0.00198701	6.29999e-09	NA	ieu-b-107	apolipoprotein A-I || id:ieu-b-107	TRUE	reported	igd	2	TRUE
47	rs13059175	T	C	T	C	0.0148346	1.36958e-05	0.299999	0.300103	FALSE	FALSE	FALSE	ukb-b-8297	3	152062241	0.000199237	462933	0.95	Non-cancer illness code, self-reported: kidney stone/ureter stone/bladder stone || id:ukb-b-8297	Non-cancer illness code, self-reported: kidney stone/ureter stone/bladder stone	Non-cancer illness code, self-reported: kidney stone/ureter stone/bladder stone || ||	TRUE	igd	NA	NA	NA	NA	NA	NA	NA	3	152062241	0.00213401	3.59998e-12	NA	ieu-b-107	apolipoprotein A-I || id:ieu-b-107	TRUE	reported	igd	2	TRUE
48	rs13108218	G	A	G	A	-0.01333	-4.28424e-05	0.614914	0.614824	FALSE	FALSE	FALSE	ukb-b-8297	4	3443931	0.000189616	462933	0.82	Non-cancer illness code, self-reported: kidney stone/ureter stone/bladder stone || id:ukb-b-8297	Non-cancer illness code, self-reported: kidney stone/ureter stone/bladder stone	Non-cancer illness code, self-reported: kidney stone/ureter stone/bladder stone || ||	TRUE	igd	NA	NA	NA	NA	NA	NA	NA	4	3443931	0.00203151	5.30029e-11	NA	ieu-b-107	apolipoprotein A-I || id:ieu-b-107	TRUE	reported	igd	2	TRUE
49	rs1318175	T	C	T	C	-0.0780529	-0.000411555	0.159965	0.159832	FALSE	FALSE	FALSE	ukb-b-8297	15	58586129	0.000250784	462933	0.1	Non-cancer illness code, self-reported: kidney stone/ureter stone/bladder stone || id:ukb-b-8297	Non-cancer illness code, self-reported: kidney stone/ureter stone/bladder stone	Non-cancer illness code, self-reported: kidney stone/ureter stone/bladder stone || ||	TRUE	igd	NA	NA	NA	NA	NA	NA	NA	15	58586129	0.00268206	3.39625e-186	NA	ieu-b-107	apolipoprotein A-I || id:ieu-b-107	TRUE	reported	igd	2	TRUE
50	rs133015	G	C	G	C	0.0200344	-8.24481e-05	0.44	0.439984	FALSE	TRUE	TRUE	ukb-b-8297	22	38572526	0.000184695	462933	0.66	Non-cancer illness code, self-reported: kidney stone/ureter stone/bladder stone || id:ukb-b-8297	Non-cancer illness code, self-reported: kidney stone/ureter stone/bladder stone	Non-cancer illness code, self-reported: kidney stone/ureter stone/bladder stone || ||	TRUE	igd	NA	NA	NA	NA	NA	NA	NA	22	38572526	0.00198398	5.60015e-24	NA	ieu-b-107	apolipoprotein A-I || id:ieu-b-107	TRUE	reported	igd	2	FALSE
51	rs13326165	G	A	G	A	-0.0195454	-6.81077e-05	0.795376	0.795433	FALSE	FALSE	FALSE	ukb-b-8297	3	52532118	0.000226712	462933	0.760001	Non-cancer illness code, self-reported: kidney stone/ureter stone/bladder stone || id:ukb-b-8297	Non-cancer illness code, self-reported: kidney stone/ureter stone/bladder stone	Non-cancer illness code, self-reported: kidney stone/ureter stone/bladder stone || ||	TRUE	igd	NA	NA	NA	NA	NA	NA	NA	3	52532118	0.00242685	8.00018e-16	NA	ieu-b-107	apolipoprotein A-I || id:ieu-b-107	TRUE	reported	igd	2	TRUE
52	rs13379043	C	T	C	T	0.0217854	0.000185717	0.280373	0.280504	FALSE	FALSE	FALSE	ukb-b-8297	14	74250126	0.000207641	462933	0.37	Non-cancer illness code, self-reported: kidney stone/ureter stone/bladder stone || id:ukb-b-8297	Non-cancer illness code, self-reported: kidney stone/ureter stone/bladder stone	Non-cancer illness code, self-reported: kidney stone/ureter stone/bladder stone || ||	TRUE	igd	NA	NA	NA	NA	NA	NA	NA	14	74250126	0.00222966	1.50003e-22	NA	ieu-b-107	apolipoprotein A-I || id:ieu-b-107	TRUE	reported	igd	2	TRUE
53	rs13402475	G	C	G	C	-0.0240101	1.81293e-05	0.815145	0.819855	FALSE	TRUE	FALSE	ukb-b-8297	2	3640142	0.000240402	462933	0.94	Non-cancer illness code, self-reported: kidney stone/ureter stone/bladder stone || id:ukb-b-8297	Non-cancer illness code, self-reported: kidney stone/ureter stone/bladder stone	Non-cancer illness code, self-reported: kidney stone/ureter stone/bladder stone || ||	TRUE	igd	TRUE	rs13402475	rs6542680	C	G	C	T	2	3639909	0.00257281	1e-20	NA	ieu-b-107	apolipoprotein A-I || id:ieu-b-107	TRUE	reported	igd	2	TRUE
54	rs1395221	T	G	T	G	-0.0132838	0.000275891	0.397633	0.397523	FALSE	FALSE	FALSE	ukb-b-8297	4	24626903	0.000187752	462933	0.14	Non-cancer illness code, self-reported: kidney stone/ureter stone/bladder stone || id:ukb-b-8297	Non-cancer illness code, self-reported: kidney stone/ureter stone/bladder stone	Non-cancer illness code, self-reported: kidney stone/ureter stone/bladder stone || ||	TRUE	igd	NA	NA	NA	NA	NA	NA	NA	4	24626903	0.00201044	3.90032e-11	NA	ieu-b-107	apolipoprotein A-I || id:ieu-b-107	TRUE	reported	igd	2	TRUE
55	rs1400362	C	T	C	T	0.0125215	1.20652e-06	0.741488	0.741362	FALSE	FALSE	FALSE	ukb-b-8297	3	185883562	0.000211584	462933	1	Non-cancer illness code, self-reported: kidney stone/ureter stone/bladder stone || id:ukb-b-8297	Non-cancer illness code, self-reported: kidney stone/ureter stone/bladder stone	Non-cancer illness code, self-reported: kidney stone/ureter stone/bladder stone || ||	TRUE	igd	NA	NA	NA	NA	NA	NA	NA	3	185883562	0.00226712	3.29997e-08	NA	ieu-b-107	apolipoprotein A-I || id:ieu-b-107	TRUE	reported	igd	2	TRUE
56	rs1406982	A	T	A	T	-0.0142625	-0.000241742	0.313873	0.314015	FALSE	TRUE	FALSE	ukb-b-8297	6	117236853	0.000197163	462933	0.22	Non-cancer illness code, self-reported: kidney stone/ureter stone/bladder stone || id:ukb-b-8297	Non-cancer illness code, self-reported: kidney stone/ureter stone/bladder stone	Non-cancer illness code, self-reported: kidney stone/ureter stone/bladder stone || ||	TRUE	igd	NA	NA	NA	NA	NA	NA	NA	6	117236853	0.00211146	1.39991e-11	NA	ieu-b-107	apolipoprotein A-I || id:ieu-b-107	TRUE	reported	igd	2	TRUE
57	rs1446585	G	A	G	A	0.0185954	0.000501829	0.244189	0.244516	FALSE	FALSE	FALSE	ukb-b-8297	2	136407479	0.000208943	462933	0.016	Non-cancer illness code, self-reported: kidney stone/ureter stone/bladder stone || id:ukb-b-8297	Non-cancer illness code, self-reported: kidney stone/ureter stone/bladder stone	Non-cancer illness code, self-reported: kidney stone/ureter stone/bladder stone || ||	TRUE	igd	NA	NA	NA	NA	NA	NA	NA	2	136407479	0.00223649	9.20026e-17	NA	ieu-b-107	apolipoprotein A-I || id:ieu-b-107	TRUE	reported	igd	2	TRUE
58	rs150483923	A	C	A	C	0.0197365	-0.000102175	0.225932	0.226076	FALSE	FALSE	FALSE	ukb-b-8297	7	106957161	0.000219681	462933	0.64	Non-cancer illness code, self-reported: kidney stone/ureter stone/bladder stone || id:ukb-b-8297	Non-cancer illness code, self-reported: kidney stone/ureter stone/bladder stone	Non-cancer illness code, self-reported: kidney stone/ureter stone/bladder stone || ||	TRUE	igd	NA	NA	NA	NA	NA	NA	NA	7	106957161	0.0023555	5.30029e-17	NA	ieu-b-107	apolipoprotein A-I || id:ieu-b-107	TRUE	reported	igd	2	TRUE
59	rs1540687	T	A	T	A	0.0116627	-7.41844e-05	0.674487	0.674351	FALSE	TRUE	FALSE	ukb-b-8297	5	111246489	0.000195746	462933	0.7	Non-cancer illness code, self-reported: kidney stone/ureter stone/bladder stone || id:ukb-b-8297	Non-cancer illness code, self-reported: kidney stone/ureter stone/bladder stone	Non-cancer illness code, self-reported: kidney stone/ureter stone/bladder stone || ||	TRUE	igd	NA	NA	NA	NA	NA	NA	NA	5	111246489	0.00209933	2.80001e-08	NA	ieu-b-107	apolipoprotein A-I || id:ieu-b-107	TRUE	reported	igd	2	TRUE
60	rs1601933	T	C	T	C	-0.0842338	-0.00026143	0.466597	0.466583	FALSE	FALSE	FALSE	ukb-b-8297	15	58671559	0.000186562	462933	0.16	Non-cancer illness code, self-reported: kidney stone/ureter stone/bladder stone || id:ukb-b-8297	Non-cancer illness code, self-reported: kidney stone/ureter stone/bladder stone	Non-cancer illness code, self-reported: kidney stone/ureter stone/bladder stone || ||	TRUE	igd	NA	NA	NA	NA	NA	NA	NA	15	58671559	0.00199576	1e-200	NA	ieu-b-107	apolipoprotein A-I || id:ieu-b-107	TRUE	reported	igd	2	TRUE
61	rs17008972	A	G	A	G	0.0192616	-0.000459724	0.124198	0.124064	FALSE	FALSE	FALSE	ukb-b-8297	3	71756272	0.000278462	462933	0.0990011	Non-cancer illness code, self-reported: kidney stone/ureter stone/bladder stone || id:ukb-b-8297	Non-cancer illness code, self-reported: kidney stone/ureter stone/bladder stone	Non-cancer illness code, self-reported: kidney stone/ureter stone/bladder stone || ||	TRUE	igd	NA	NA	NA	NA	NA	NA	NA	3	71756272	0.00298016	1e-10	NA	ieu-b-107	apolipoprotein A-I || id:ieu-b-107	TRUE	reported	igd	2	TRUE
62	rs17138358	C	G	C	G	-0.0261653	2.06509e-05	0.398512	0.398469	FALSE	TRUE	FALSE	ukb-b-8297	7	17920253	0.000187175	462933	0.91	Non-cancer illness code, self-reported: kidney stone/ureter stone/bladder stone || id:ukb-b-8297	Non-cancer illness code, self-reported: kidney stone/ureter stone/bladder stone	Non-cancer illness code, self-reported: kidney stone/ureter stone/bladder stone || ||	TRUE	igd	NA	NA	NA	NA	NA	NA	NA	7	17920253	0.00200552	6.59933e-39	NA	ieu-b-107	apolipoprotein A-I || id:ieu-b-107	TRUE	reported	igd	2	TRUE
63	rs17326656	T	G	T	G	-0.0181882	0.000190704	0.238733	0.238319	FALSE	FALSE	FALSE	ukb-b-8297	2	48962291	0.000215768	462933	0.38	Non-cancer illness code, self-reported: kidney stone/ureter stone/bladder stone || id:ukb-b-8297	Non-cancer illness code, self-reported: kidney stone/ureter stone/bladder stone	Non-cancer illness code, self-reported: kidney stone/ureter stone/bladder stone || ||	TRUE	igd	NA	NA	NA	NA	NA	NA	NA	2	48962291	0.00230557	3.10027e-15	NA	ieu-b-107	apolipoprotein A-I || id:ieu-b-107	TRUE	reported	igd	2	TRUE
64	rs174566	G	A	G	A	-0.0349039	-0.000339312	0.350206	0.349725	FALSE	FALSE	FALSE	ukb-b-8297	11	61592362	0.00019207	462933	0.0769999	Non-cancer illness code, self-reported: kidney stone/ureter stone/bladder stone || id:ukb-b-8297	Non-cancer illness code, self-reported: kidney stone/ureter stone/bladder stone	Non-cancer illness code, self-reported: kidney stone/ureter stone/bladder stone || ||	TRUE	igd	NA	NA	NA	NA	NA	NA	NA	11	61592362	0.00205457	1e-64	NA	ieu-b-107	apolipoprotein A-I || id:ieu-b-107	TRUE	reported	igd	2	TRUE
65	rs1789896	A	G	A	G	0.0149273	4.47254e-05	0.513472	0.51333	FALSE	FALSE	FALSE	ukb-b-8297	4	100256984	0.000182824	462933	0.81	Non-cancer illness code, self-reported: kidney stone/ureter stone/bladder stone || id:ukb-b-8297	Non-cancer illness code, self-reported: kidney stone/ureter stone/bladder stone	Non-cancer illness code, self-reported: kidney stone/ureter stone/bladder stone || ||	TRUE	igd	NA	NA	NA	NA	NA	NA	NA	4	100256984	0.00195991	2.60016e-14	NA	ieu-b-107	apolipoprotein A-I || id:ieu-b-107	TRUE	reported	igd	2	TRUE
66	rs1852922	A	G	A	G	0.0123581	9.54452e-05	0.69011	0.689843	FALSE	FALSE	FALSE	ukb-b-8297	3	70936712	0.000198695	462933	0.630001	Non-cancer illness code, self-reported: kidney stone/ureter stone/bladder stone || id:ukb-b-8297	Non-cancer illness code, self-reported: kidney stone/ureter stone/bladder stone	Non-cancer illness code, self-reported: kidney stone/ureter stone/bladder stone || ||	TRUE	igd	NA	NA	NA	NA	NA	NA	NA	3	70936712	0.00212826	6.4e-09	NA	ieu-b-107	apolipoprotein A-I || id:ieu-b-107	TRUE	reported	igd	2	TRUE
67	rs1919309	C	T	C	T	0.0116908	3.20351e-05	0.508795	0.508542	FALSE	FALSE	FALSE	ukb-b-8297	11	14029854	0.000183877	462933	0.86	Non-cancer illness code, self-reported: kidney stone/ureter stone/bladder stone || id:ukb-b-8297	Non-cancer illness code, self-reported: kidney stone/ureter stone/bladder stone	Non-cancer illness code, self-reported: kidney stone/ureter stone/bladder stone || ||	TRUE	igd	NA	NA	NA	NA	NA	NA	NA	11	14029854	0.00196745	2.80001e-09	NA	ieu-b-107	apolipoprotein A-I || id:ieu-b-107	TRUE	reported	igd	2	TRUE
68	rs1970811	C	T	C	T	-0.0116143	0.000283655	0.457761	0.457465	FALSE	FALSE	FALSE	ukb-b-8297	10	126696496	0.00018407	462933	0.12	Non-cancer illness code, self-reported: kidney stone/ureter stone/bladder stone || id:ukb-b-8297	Non-cancer illness code, self-reported: kidney stone/ureter stone/bladder stone	Non-cancer illness code, self-reported: kidney stone/ureter stone/bladder stone || ||	TRUE	igd	NA	NA	NA	NA	NA	NA	NA	10	126696496	0.00197362	4e-09	NA	ieu-b-107	apolipoprotein A-I || id:ieu-b-107	TRUE	reported	igd	2	TRUE
69	rs2066714	C	T	C	T	0.054303	-0.00018985	0.128552	0.128843	FALSE	FALSE	FALSE	ukb-b-8297	9	107586753	0.000272903	462933	0.49	Non-cancer illness code, self-reported: kidney stone/ureter stone/bladder stone || id:ukb-b-8297	Non-cancer illness code, self-reported: kidney stone/ureter stone/bladder stone	Non-cancer illness code, self-reported: kidney stone/ureter stone/bladder stone || ||	TRUE	igd	NA	NA	NA	NA	NA	NA	NA	9	107586753	0.00292716	7.89951e-77	NA	ieu-b-107	apolipoprotein A-I || id:ieu-b-107	TRUE	reported	igd	2	TRUE
70	rs2068888	A	G	A	G	0.0134211	0.000121409	0.450403	0.450548	FALSE	FALSE	FALSE	ukb-b-8297	10	94839642	0.00018392	462933	0.51	Non-cancer illness code, self-reported: kidney stone/ureter stone/bladder stone || id:ukb-b-8297	Non-cancer illness code, self-reported: kidney stone/ureter stone/bladder stone	Non-cancer illness code, self-reported: kidney stone/ureter stone/bladder stone || ||	TRUE	igd	NA	NA	NA	NA	NA	NA	NA	10	94839642	0.00197105	9.79941e-12	NA	ieu-b-107	apolipoprotein A-I || id:ieu-b-107	TRUE	reported	igd	2	TRUE
71	rs2071379	G	A	G	A	-0.0214336	-0.000341922	0.595245	0.595252	FALSE	FALSE	FALSE	ukb-b-8297	17	26695832	0.000186521	462933	0.0669993	Non-cancer illness code, self-reported: kidney stone/ureter stone/bladder stone || id:ukb-b-8297	Non-cancer illness code, self-reported: kidney stone/ureter stone/bladder stone	Non-cancer illness code, self-reported: kidney stone/ureter stone/bladder stone || ||	TRUE	igd	NA	NA	NA	NA	NA	NA	NA	17	26695832	0.00199927	8.10028e-27	NA	ieu-b-107	apolipoprotein A-I || id:ieu-b-107	TRUE	reported	igd	2	TRUE
72	rs2111705	A	G	A	G	-0.0149276	-0.000524361	0.543888	0.543792	FALSE	FALSE	FALSE	ukb-b-8297	14	75261641	0.000183562	462933	0.00430002	Non-cancer illness code, self-reported: kidney stone/ureter stone/bladder stone || id:ukb-b-8297	Non-cancer illness code, self-reported: kidney stone/ureter stone/bladder stone	Non-cancer illness code, self-reported: kidney stone/ureter stone/bladder stone || ||	TRUE	igd	NA	NA	NA	NA	NA	NA	NA	14	75261641	0.0019717	3.69999e-14	NA	ieu-b-107	apolipoprotein A-I || id:ieu-b-107	TRUE	reported	igd	2	TRUE
73	rs2159935	A	G	A	G	0.0114396	-5.28801e-06	0.490312	0.490353	FALSE	FALSE	FALSE	ukb-b-8297	4	55521017	0.000183093	462933	0.98	Non-cancer illness code, self-reported: kidney stone/ureter stone/bladder stone || id:ukb-b-8297	Non-cancer illness code, self-reported: kidney stone/ureter stone/bladder stone	Non-cancer illness code, self-reported: kidney stone/ureter stone/bladder stone || ||	TRUE	igd	NA	NA	NA	NA	NA	NA	NA	4	55521017	0.00196234	5.60003e-09	NA	ieu-b-107	apolipoprotein A-I || id:ieu-b-107	TRUE	reported	igd	2	TRUE
74	rs2247355	T	C	T	C	0.0177172	-0.000349749	0.182653	0.182723	FALSE	FALSE	FALSE	ukb-b-8297	8	103876780	0.000237299	462933	0.14	Non-cancer illness code, self-reported: kidney stone/ureter stone/bladder stone || id:ukb-b-8297	Non-cancer illness code, self-reported: kidney stone/ureter stone/bladder stone	Non-cancer illness code, self-reported: kidney stone/ureter stone/bladder stone || ||	TRUE	igd	NA	NA	NA	NA	NA	NA	NA	8	103876780	0.00253838	2.99985e-12	NA	ieu-b-107	apolipoprotein A-I || id:ieu-b-107	TRUE	reported	igd	2	TRUE
75	rs2256720	C	T	C	T	0.0121751	5.33752e-05	0.444499	0.44451	FALSE	FALSE	FALSE	ukb-b-8297	20	46279531	0.000184171	462933	0.77	Non-cancer illness code, self-reported: kidney stone/ureter stone/bladder stone || id:ukb-b-8297	Non-cancer illness code, self-reported: kidney stone/ureter stone/bladder stone	Non-cancer illness code, self-reported: kidney stone/ureter stone/bladder stone || ||	TRUE	igd	NA	NA	NA	NA	NA	NA	NA	20	46279531	0.00197748	7.39997e-10	NA	ieu-b-107	apolipoprotein A-I || id:ieu-b-107	TRUE	reported	igd	2	TRUE
76	rs2269434	C	T	C	T	0.0346097	-0.000170171	0.345387	0.345378	FALSE	FALSE	FALSE	ukb-b-8297	11	47360412	0.000192354	462933	0.38	Non-cancer illness code, self-reported: kidney stone/ureter stone/bladder stone || id:ukb-b-8297	Non-cancer illness code, self-reported: kidney stone/ureter stone/bladder stone	Non-cancer illness code, self-reported: kidney stone/ureter stone/bladder stone || ||	TRUE	igd	NA	NA	NA	NA	NA	NA	NA	11	47360412	0.00205762	1.69981e-63	NA	ieu-b-107	apolipoprotein A-I || id:ieu-b-107	TRUE	reported	igd	2	TRUE
77	rs2281719	T	C	T	C	0.0534464	0.000316351	0.612469	0.612792	FALSE	FALSE	FALSE	ukb-b-8297	1	230297659	0.000188222	462933	0.0929994	Non-cancer illness code, self-reported: kidney stone/ureter stone/bladder stone || id:ukb-b-8297	Non-cancer illness code, self-reported: kidney stone/ureter stone/bladder stone	Non-cancer illness code, self-reported: kidney stone/ureter stone/bladder stone || ||	TRUE	igd	NA	NA	NA	NA	NA	NA	NA	1	230297659	0.00201161	1.49968e-155	NA	ieu-b-107	apolipoprotein A-I || id:ieu-b-107	TRUE	reported	igd	2	TRUE
78	rs2294915	T	C	T	C	-0.0199868	0.000212089	0.231744	0.231798	FALSE	FALSE	FALSE	ukb-b-8297	22	44340904	0.000217034	462933	0.33	Non-cancer illness code, self-reported: kidney stone/ureter stone/bladder stone || id:ukb-b-8297	Non-cancer illness code, self-reported: kidney stone/ureter stone/bladder stone	Non-cancer illness code, self-reported: kidney stone/ureter stone/bladder stone || ||	TRUE	igd	NA	NA	NA	NA	NA	NA	NA	22	44340904	0.00233124	1e-17	NA	ieu-b-107	apolipoprotein A-I || id:ieu-b-107	TRUE	reported	igd	2	TRUE
79	rs2297409	A	G	A	G	-0.0366326	-0.000329228	0.194714	0.19448	FALSE	FALSE	FALSE	ukb-b-8297	9	107576246	0.00023111	462933	0.15	Non-cancer illness code, self-reported: kidney stone/ureter stone/bladder stone || id:ukb-b-8297	Non-cancer illness code, self-reported: kidney stone/ureter stone/bladder stone	Non-cancer illness code, self-reported: kidney stone/ureter stone/bladder stone || ||	TRUE	igd	NA	NA	NA	NA	NA	NA	NA	9	107576246	0.00247546	1.50003e-49	NA	ieu-b-107	apolipoprotein A-I || id:ieu-b-107	TRUE	reported	igd	2	TRUE
80	rs2298214	A	C	A	C	-0.0131486	0.000143804	0.577488	0.561127	FALSE	FALSE	FALSE	ukb-b-8297	1	952428	0.000185176	462933	0.44	Non-cancer illness code, self-reported: kidney stone/ureter stone/bladder stone || id:ukb-b-8297	Non-cancer illness code, self-reported: kidney stone/ureter stone/bladder stone	Non-cancer illness code, self-reported: kidney stone/ureter stone/bladder stone || ||	TRUE	igd	TRUE	rs2298214	rs9442611	C	A	G	A	1	935222	0.00199824	4.70002e-11	NA	ieu-b-107	apolipoprotein A-I || id:ieu-b-107	TRUE	reported	igd	2	TRUE
81	rs2298624	T	C	T	C	0.0319587	-0.00016063	0.132474	0.132341	FALSE	FALSE	FALSE	ukb-b-8297	18	47429022	0.000270087	462933	0.55	Non-cancer illness code, self-reported: kidney stone/ureter stone/bladder stone || id:ukb-b-8297	Non-cancer illness code, self-reported: kidney stone/ureter stone/bladder stone	Non-cancer illness code, self-reported: kidney stone/ureter stone/bladder stone || ||	TRUE	igd	NA	NA	NA	NA	NA	NA	NA	18	47429022	0.00288956	1.99986e-28	NA	ieu-b-107	apolipoprotein A-I || id:ieu-b-107	TRUE	reported	igd	2	TRUE
82	rs2305696	T	C	T	C	-0.018423	-7.06287e-05	0.486258	0.485989	FALSE	FALSE	FALSE	ukb-b-8297	16	57157206	0.000183238	462933	0.7	Non-cancer illness code, self-reported: kidney stone/ureter stone/bladder stone || id:ukb-b-8297	Non-cancer illness code, self-reported: kidney stone/ureter stone/bladder stone	Non-cancer illness code, self-reported: kidney stone/ureter stone/bladder stone || ||	TRUE	igd	NA	NA	NA	NA	NA	NA	NA	16	57157206	0.00195245	3.90032e-21	NA	ieu-b-107	apolipoprotein A-I || id:ieu-b-107	TRUE	reported	igd	2	TRUE
83	rs235314	T	C	T	C	-0.0214751	0.000291382	0.532284	0.531857	FALSE	FALSE	FALSE	ukb-b-8297	21	46271452	0.000183649	462933	0.11	Non-cancer illness code, self-reported: kidney stone/ureter stone/bladder stone || id:ukb-b-8297	Non-cancer illness code, self-reported: kidney stone/ureter stone/bladder stone	Non-cancer illness code, self-reported: kidney stone/ureter stone/bladder stone || ||	TRUE	igd	NA	NA	NA	NA	NA	NA	NA	21	46271452	0.00197484	1.50003e-27	NA	ieu-b-107	apolipoprotein A-I || id:ieu-b-107	TRUE	reported	igd	2	TRUE
84	rs2362541	G	T	G	T	-0.0112615	0.00036187	0.507575	0.507571	FALSE	FALSE	FALSE	ukb-b-8297	2	30478453	0.000183297	462933	0.0479999	Non-cancer illness code, self-reported: kidney stone/ureter stone/bladder stone || id:ukb-b-8297	Non-cancer illness code, self-reported: kidney stone/ureter stone/bladder stone	Non-cancer illness code, self-reported: kidney stone/ureter stone/bladder stone || ||	TRUE	igd	NA	NA	NA	NA	NA	NA	NA	2	30478453	0.00195989	9.09997e-09	NA	ieu-b-107	apolipoprotein A-I || id:ieu-b-107	TRUE	reported	igd	2	TRUE
85	rs2395158	G	A	G	A	-0.0344264	-0.000480783	0.16935	0.169294	FALSE	FALSE	FALSE	ukb-b-8297	6	32374595	0.000243799	462933	0.0490004	Non-cancer illness code, self-reported: kidney stone/ureter stone/bladder stone || id:ukb-b-8297	Non-cancer illness code, self-reported: kidney stone/ureter stone/bladder stone	Non-cancer illness code, self-reported: kidney stone/ureter stone/bladder stone || ||	TRUE	igd	NA	NA	NA	NA	NA	NA	NA	6	32374595	0.00261038	1e-39	NA	ieu-b-107	apolipoprotein A-I || id:ieu-b-107	TRUE	reported	igd	2	TRUE
86	rs2419605	G	A	G	A	-0.0312837	-1.36328e-05	0.147796	0.14767	FALSE	FALSE	FALSE	ukb-b-8297	10	113978097	0.000259483	462933	0.96	Non-cancer illness code, self-reported: kidney stone/ureter stone/bladder stone || id:ukb-b-8297	Non-cancer illness code, self-reported: kidney stone/ureter stone/bladder stone	Non-cancer illness code, self-reported: kidney stone/ureter stone/bladder stone || ||	TRUE	igd	NA	NA	NA	NA	NA	NA	NA	10	113978097	0.00277987	2.19989e-29	NA	ieu-b-107	apolipoprotein A-I || id:ieu-b-107	TRUE	reported	igd	2	TRUE
87	rs2424993	C	G	C	G	-0.0161362	1.23873e-05	0.697876	0.697875	FALSE	TRUE	FALSE	ukb-b-8297	20	33104592	0.000199523	462933	0.95	Non-cancer illness code, self-reported: kidney stone/ureter stone/bladder stone || id:ukb-b-8297	Non-cancer illness code, self-reported: kidney stone/ureter stone/bladder stone	Non-cancer illness code, self-reported: kidney stone/ureter stone/bladder stone || ||	TRUE	igd	NA	NA	NA	NA	NA	NA	NA	20	33104592	0.00214155	4.90004e-14	NA	ieu-b-107	apolipoprotein A-I || id:ieu-b-107	TRUE	reported	igd	2	TRUE
88	rs2494747	T	G	T	G	-0.0322265	0.000129365	0.615762	0.61569	FALSE	FALSE	FALSE	ukb-b-8297	14	105258437	0.000188563	462933	0.49	Non-cancer illness code, self-reported: kidney stone/ureter stone/bladder stone || id:ukb-b-8297	Non-cancer illness code, self-reported: kidney stone/ureter stone/bladder stone	Non-cancer illness code, self-reported: kidney stone/ureter stone/bladder stone || ||	TRUE	igd	NA	NA	NA	NA	NA	NA	NA	14	105258437	0.00202366	4.30031e-57	NA	ieu-b-107	apolipoprotein A-I || id:ieu-b-107	TRUE	reported	igd	2	TRUE
89	rs2520096	G	A	G	A	0.0140397	-0.000387993	0.270128	0.27007	FALSE	FALSE	FALSE	ukb-b-8297	9	136919416	0.000206699	462933	0.061	Non-cancer illness code, self-reported: kidney stone/ureter stone/bladder stone || id:ukb-b-8297	Non-cancer illness code, self-reported: kidney stone/ureter stone/bladder stone	Non-cancer illness code, self-reported: kidney stone/ureter stone/bladder stone || ||	TRUE	igd	NA	NA	NA	NA	NA	NA	NA	9	136919416	0.00221413	2.30001e-10	NA	ieu-b-107	apolipoprotein A-I || id:ieu-b-107	TRUE	reported	igd	2	TRUE
90	rs2540951	G	A	G	A	0.01211	-0.000527058	0.376251	0.376164	FALSE	FALSE	FALSE	ukb-b-8297	2	65276736	0.000188766	462933	0.00519996	Non-cancer illness code, self-reported: kidney stone/ureter stone/bladder stone || id:ukb-b-8297	Non-cancer illness code, self-reported: kidney stone/ureter stone/bladder stone	Non-cancer illness code, self-reported: kidney stone/ureter stone/bladder stone || ||	TRUE	igd	NA	NA	NA	NA	NA	NA	NA	2	65276736	0.00201943	2e-09	NA	ieu-b-107	apolipoprotein A-I || id:ieu-b-107	TRUE	reported	igd	2	TRUE
91	rs2544654	T	G	T	G	0.0128434	-0.000349741	0.715237	0.715327	FALSE	FALSE	FALSE	ukb-b-8297	5	72888280	0.000203293	462933	0.0850002	Non-cancer illness code, self-reported: kidney stone/ureter stone/bladder stone || id:ukb-b-8297	Non-cancer illness code, self-reported: kidney stone/ureter stone/bladder stone	Non-cancer illness code, self-reported: kidney stone/ureter stone/bladder stone || ||	TRUE	igd	NA	NA	NA	NA	NA	NA	NA	5	72888280	0.00217845	3.69999e-09	NA	ieu-b-107	apolipoprotein A-I || id:ieu-b-107	TRUE	reported	igd	2	TRUE
92	rs254559	A	C	A	C	-0.0170773	-7.61534e-05	0.40484	0.40511	FALSE	FALSE	FALSE	ukb-b-8297	5	134444982	0.000186573	462933	0.68	Non-cancer illness code, self-reported: kidney stone/ureter stone/bladder stone || id:ukb-b-8297	Non-cancer illness code, self-reported: kidney stone/ureter stone/bladder stone	Non-cancer illness code, self-reported: kidney stone/ureter stone/bladder stone || ||	TRUE	igd	NA	NA	NA	NA	NA	NA	NA	5	134444982	0.0020013	1.39991e-17	NA	ieu-b-107	apolipoprotein A-I || id:ieu-b-107	TRUE	reported	igd	2	TRUE
93	rs2642438	G	A	G	A	0.0291285	5.93674e-05	0.702624	0.702652	FALSE	FALSE	FALSE	ukb-b-8297	1	220970028	0.000200221	462933	0.77	Non-cancer illness code, self-reported: kidney stone/ureter stone/bladder stone || id:ukb-b-8297	Non-cancer illness code, self-reported: kidney stone/ureter stone/bladder stone	Non-cancer illness code, self-reported: kidney stone/ureter stone/bladder stone || ||	TRUE	igd	NA	NA	NA	NA	NA	NA	NA	1	220970028	0.00213949	3.29989e-42	NA	ieu-b-107	apolipoprotein A-I || id:ieu-b-107	TRUE	reported	igd	2	TRUE
94	rs267738	G	T	G	T	0.0343761	0.000567898	0.219299	0.219494	FALSE	FALSE	FALSE	ukb-b-8297	1	150940625	0.00022125	462933	0.01	Non-cancer illness code, self-reported: kidney stone/ureter stone/bladder stone || id:ukb-b-8297	Non-cancer illness code, self-reported: kidney stone/ureter stone/bladder stone	Non-cancer illness code, self-reported: kidney stone/ureter stone/bladder stone || ||	TRUE	igd	NA	NA	NA	NA	NA	NA	NA	1	150940625	0.00236534	7.50067e-48	NA	ieu-b-107	apolipoprotein A-I || id:ieu-b-107	TRUE	reported	igd	2	TRUE
95	rs2726112	G	A	G	A	-0.0138549	-3.49796e-06	0.453816	0.453865	FALSE	FALSE	FALSE	ukb-b-8297	7	36178753	0.000183861	462933	0.98	Non-cancer illness code, self-reported: kidney stone/ureter stone/bladder stone || id:ukb-b-8297	Non-cancer illness code, self-reported: kidney stone/ureter stone/bladder stone	Non-cancer illness code, self-reported: kidney stone/ureter stone/bladder stone || ||	TRUE	igd	NA	NA	NA	NA	NA	NA	NA	7	36178753	0.00196994	1.99986e-12	NA	ieu-b-107	apolipoprotein A-I || id:ieu-b-107	TRUE	reported	igd	2	TRUE
96	rs2740488	C	A	C	A	-0.0804019	0.000344075	0.265536	0.265477	FALSE	FALSE	FALSE	ukb-b-8297	9	107661742	0.000207642	462933	0.0980009	Non-cancer illness code, self-reported: kidney stone/ureter stone/bladder stone || id:ukb-b-8297	Non-cancer illness code, self-reported: kidney stone/ureter stone/bladder stone	Non-cancer illness code, self-reported: kidney stone/ureter stone/bladder stone || ||	TRUE	igd	NA	NA	NA	NA	NA	NA	NA	9	107661742	0.00222407	1e-200	NA	ieu-b-107	apolipoprotein A-I || id:ieu-b-107	TRUE	reported	igd	2	TRUE
97	rs2803619	C	G	C	G	-0.0374903	0.000179486	0.724683	0.724198	FALSE	TRUE	FALSE	ukb-b-8297	10	113934384	0.000204681	462933	0.38	Non-cancer illness code, self-reported: kidney stone/ureter stone/bladder stone || id:ukb-b-8297	Non-cancer illness code, self-reported: kidney stone/ureter stone/bladder stone	Non-cancer illness code, self-reported: kidney stone/ureter stone/bladder stone || ||	TRUE	igd	NA	NA	NA	NA	NA	NA	NA	10	113934384	0.00219505	2.09991e-65	NA	ieu-b-107	apolipoprotein A-I || id:ieu-b-107	TRUE	reported	igd	2	TRUE
98	rs2804894	A	G	A	G	0.0162537	-0.000323856	0.734838	0.734684	FALSE	FALSE	FALSE	ukb-b-8297	10	33647091	0.000209626	462933	0.12	Non-cancer illness code, self-reported: kidney stone/ureter stone/bladder stone || id:ukb-b-8297	Non-cancer illness code, self-reported: kidney stone/ureter stone/bladder stone	Non-cancer illness code, self-reported: kidney stone/ureter stone/bladder stone || ||	TRUE	igd	NA	NA	NA	NA	NA	NA	NA	10	33647091	0.00224777	4.79954e-13	NA	ieu-b-107	apolipoprotein A-I || id:ieu-b-107	TRUE	reported	igd	2	TRUE
99	rs286965	C	T	C	T	-0.0160285	-1.13253e-05	0.632207	0.632214	FALSE	FALSE	FALSE	ukb-b-8297	5	153360230	0.000189695	462933	0.95	Non-cancer illness code, self-reported: kidney stone/ureter stone/bladder stone || id:ukb-b-8297	Non-cancer illness code, self-reported: kidney stone/ureter stone/bladder stone	Non-cancer illness code, self-reported: kidney stone/ureter stone/bladder stone || ||	TRUE	igd	NA	NA	NA	NA	NA	NA	NA	5	153360230	0.00203382	3.19963e-15	NA	ieu-b-107	apolipoprotein A-I || id:ieu-b-107	TRUE	reported	igd	2	TRUE
100	rs2925979	C	T	C	T	0.0285287	0.000209816	0.69987	0.700041	FALSE	FALSE	FALSE	ukb-b-8297	16	81534790	0.000199874	462933	0.29	Non-cancer illness code, self-reported: kidney stone/ureter stone/bladder stone || id:ukb-b-8297	Non-cancer illness code, self-reported: kidney stone/ureter stone/bladder stone	Non-cancer illness code, self-reported: kidney stone/ureter stone/bladder stone || ||	TRUE	igd	NA	NA	NA	NA	NA	NA	NA	16	81534790	0.00212908	6.09958e-41	NA	ieu-b-107	apolipoprotein A-I || id:ieu-b-107	TRUE	reported	igd	2	TRUE
101	rs2943645	T	C	T	C	-0.0338732	0.000645562	0.646764	0.646609	FALSE	FALSE	FALSE	ukb-b-8297	2	227099180	0.000191474	462933	0.000749998	Non-cancer illness code, self-reported: kidney stone/ureter stone/bladder stone || id:ukb-b-8297	Non-cancer illness code, self-reported: kidney stone/ureter stone/bladder stone	Non-cancer illness code, self-reported: kidney stone/ureter stone/bladder stone || ||	TRUE	igd	NA	NA	NA	NA	NA	NA	NA	2	227099180	0.00204772	1.80011e-61	NA	ieu-b-107	apolipoprotein A-I || id:ieu-b-107	TRUE	reported	igd	2	TRUE
102	rs2965169	C	A	C	A	0.0188372	-0.00035491	0.388716	0.388565	FALSE	FALSE	FALSE	ukb-b-8297	19	45251156	0.000187834	462933	0.0589997	Non-cancer illness code, self-reported: kidney stone/ureter stone/bladder stone || id:ukb-b-8297	Non-cancer illness code, self-reported: kidney stone/ureter stone/bladder stone	Non-cancer illness code, self-reported: kidney stone/ureter stone/bladder stone || ||	TRUE	igd	NA	NA	NA	NA	NA	NA	NA	19	45251156	0.00201158	7.59976e-21	NA	ieu-b-107	apolipoprotein A-I || id:ieu-b-107	TRUE	reported	igd	2	TRUE
103	rs2972166	A	G	A	G	0.0149974	-9.64472e-05	0.274658	0.274451	FALSE	FALSE	FALSE	ukb-b-8297	3	12316339	0.000206139	462933	0.64	Non-cancer illness code, self-reported: kidney stone/ureter stone/bladder stone || id:ukb-b-8297	Non-cancer illness code, self-reported: kidney stone/ureter stone/bladder stone	Non-cancer illness code, self-reported: kidney stone/ureter stone/bladder stone || ||	TRUE	igd	NA	NA	NA	NA	NA	NA	NA	3	12316339	0.00220729	1.10002e-11	NA	ieu-b-107	apolipoprotein A-I || id:ieu-b-107	TRUE	reported	igd	2	TRUE
104	rs2999141	C	A	C	A	-0.0121341	2.02399e-05	0.275749	0.275658	FALSE	FALSE	FALSE	ukb-b-8297	1	23832103	0.000208176	462933	0.92	Non-cancer illness code, self-reported: kidney stone/ureter stone/bladder stone || id:ukb-b-8297	Non-cancer illness code, self-reported: kidney stone/ureter stone/bladder stone	Non-cancer illness code, self-reported: kidney stone/ureter stone/bladder stone || ||	TRUE	igd	NA	NA	NA	NA	NA	NA	NA	1	23832103	0.00222468	4.90004e-08	NA	ieu-b-107	apolipoprotein A-I || id:ieu-b-107	TRUE	reported	igd	2	TRUE
105	rs326	G	A	G	A	0.0827185	-1.4298e-05	0.293968	0.294323	FALSE	FALSE	FALSE	ukb-b-8297	8	19819439	0.000200857	462933	0.94	Non-cancer illness code, self-reported: kidney stone/ureter stone/bladder stone || id:ukb-b-8297	Non-cancer illness code, self-reported: kidney stone/ureter stone/bladder stone	Non-cancer illness code, self-reported: kidney stone/ureter stone/bladder stone || ||	TRUE	igd	NA	NA	NA	NA	NA	NA	NA	8	19819439	0.00214788	1e-200	NA	ieu-b-107	apolipoprotein A-I || id:ieu-b-107	TRUE	reported	igd	2	TRUE
106	rs33042	A	G	A	G	0.0166688	-0.000521323	0.246125	0.246606	FALSE	FALSE	FALSE	ukb-b-8297	16	28139077	0.000213616	462933	0.015	Non-cancer illness code, self-reported: kidney stone/ureter stone/bladder stone || id:ukb-b-8297	Non-cancer illness code, self-reported: kidney stone/ureter stone/bladder stone	Non-cancer illness code, self-reported: kidney stone/ureter stone/bladder stone || ||	TRUE	igd	NA	NA	NA	NA	NA	NA	NA	16	28139077	0.00227684	2.49977e-13	NA	ieu-b-107	apolipoprotein A-I || id:ieu-b-107	TRUE	reported	igd	2	TRUE
107	rs34045894	A	G	A	G	-0.0147562	0.000179935	0.156314	0.156082	FALSE	FALSE	FALSE	ukb-b-8297	10	33967489	0.000252326	462933	0.48	Non-cancer illness code, self-reported: kidney stone/ureter stone/bladder stone || id:ukb-b-8297	Non-cancer illness code, self-reported: kidney stone/ureter stone/bladder stone	Non-cancer illness code, self-reported: kidney stone/ureter stone/bladder stone || ||	TRUE	igd	NA	NA	NA	NA	NA	NA	NA	10	33967489	0.00270319	4.79999e-08	NA	ieu-b-107	apolipoprotein A-I || id:ieu-b-107	TRUE	reported	igd	2	TRUE
108	rs34138141	T	G	T	G	-0.0180909	0.000376339	0.280674	0.280614	FALSE	FALSE	FALSE	ukb-b-8297	17	40781561	0.0002038	462933	0.0649995	Non-cancer illness code, self-reported: kidney stone/ureter stone/bladder stone || id:ukb-b-8297	Non-cancer illness code, self-reported: kidney stone/ureter stone/bladder stone	Non-cancer illness code, self-reported: kidney stone/ureter stone/bladder stone || ||	TRUE	igd	NA	NA	NA	NA	NA	NA	NA	17	40781561	0.00218637	1.29987e-16	NA	ieu-b-107	apolipoprotein A-I || id:ieu-b-107	TRUE	reported	igd	2	TRUE
109	rs34180494	C	A	C	A	-0.0128704	-0.00031873	0.273764	0.273886	FALSE	FALSE	FALSE	ukb-b-8297	15	75370012	0.00020552	462933	0.12	Non-cancer illness code, self-reported: kidney stone/ureter stone/bladder stone || id:ukb-b-8297	Non-cancer illness code, self-reported: kidney stone/ureter stone/bladder stone	Non-cancer illness code, self-reported: kidney stone/ureter stone/bladder stone || ||	TRUE	igd	NA	NA	NA	NA	NA	NA	NA	15	75370012	0.00219833	4.79999e-09	NA	ieu-b-107	apolipoprotein A-I || id:ieu-b-107	TRUE	reported	igd	2	TRUE
110	rs34642857	C	T	C	T	-0.0133464	-0.000182888	0.250631	0.250337	FALSE	FALSE	FALSE	ukb-b-8297	3	123051019	0.000212681	462933	0.39	Non-cancer illness code, self-reported: kidney stone/ureter stone/bladder stone || id:ukb-b-8297	Non-cancer illness code, self-reported: kidney stone/ureter stone/bladder stone	Non-cancer illness code, self-reported: kidney stone/ureter stone/bladder stone || ||	TRUE	igd	NA	NA	NA	NA	NA	NA	NA	3	123051019	0.00227583	4.49997e-09	NA	ieu-b-107	apolipoprotein A-I || id:ieu-b-107	TRUE	reported	igd	2	TRUE
111	rs34767118	G	A	G	A	0.0169225	-5.08422e-05	0.325924	0.326066	FALSE	FALSE	FALSE	ukb-b-8297	7	50271064	0.000196156	462933	0.8	Non-cancer illness code, self-reported: kidney stone/ureter stone/bladder stone || id:ukb-b-8297	Non-cancer illness code, self-reported: kidney stone/ureter stone/bladder stone	Non-cancer illness code, self-reported: kidney stone/ureter stone/bladder stone || ||	TRUE	igd	NA	NA	NA	NA	NA	NA	NA	7	50271064	0.00210261	8.4004e-16	NA	ieu-b-107	apolipoprotein A-I || id:ieu-b-107	TRUE	reported	igd	2	TRUE
112	rs34955778	C	T	C	T	-0.0124025	7.152e-05	0.418701	0.418416	FALSE	FALSE	FALSE	ukb-b-8297	16	15139594	0.000185745	462933	0.7	Non-cancer illness code, self-reported: kidney stone/ureter stone/bladder stone || id:ukb-b-8297	Non-cancer illness code, self-reported: kidney stone/ureter stone/bladder stone	Non-cancer illness code, self-reported: kidney stone/ureter stone/bladder stone || ||	TRUE	igd	NA	NA	NA	NA	NA	NA	NA	16	15139594	0.00197989	3.69999e-10	NA	ieu-b-107	apolipoprotein A-I || id:ieu-b-107	TRUE	reported	igd	2	TRUE
113	rs35135293	T	C	T	C	-0.0217004	0.000319406	0.518821	0.518887	FALSE	FALSE	FALSE	ukb-b-8297	2	20363666	0.000183947	462933	0.0819993	Non-cancer illness code, self-reported: kidney stone/ureter stone/bladder stone || id:ukb-b-8297	Non-cancer illness code, self-reported: kidney stone/ureter stone/bladder stone	Non-cancer illness code, self-reported: kidney stone/ureter stone/bladder stone || ||	TRUE	igd	NA	NA	NA	NA	NA	NA	NA	2	20363666	0.00196743	2.70023e-28	NA	ieu-b-107	apolipoprotein A-I || id:ieu-b-107	TRUE	reported	igd	2	TRUE
114	rs351862	T	C	T	C	0.0184158	-0.000258163	0.114501	0.11436	FALSE	FALSE	FALSE	ukb-b-8297	5	176541370	0.000288771	462933	0.37	Non-cancer illness code, self-reported: kidney stone/ureter stone/bladder stone || id:ukb-b-8297	Non-cancer illness code, self-reported: kidney stone/ureter stone/bladder stone	Non-cancer illness code, self-reported: kidney stone/ureter stone/bladder stone || ||	TRUE	igd	NA	NA	NA	NA	NA	NA	NA	5	176541370	0.00309396	2.59998e-09	NA	ieu-b-107	apolipoprotein A-I || id:ieu-b-107	TRUE	reported	igd	2	TRUE
115	rs35745599	T	C	T	C	0.0284306	-0.000255854	0.238631	0.238577	FALSE	FALSE	FALSE	ukb-b-8297	7	6451080	0.000214603	462933	0.23	Non-cancer illness code, self-reported: kidney stone/ureter stone/bladder stone || id:ukb-b-8297	Non-cancer illness code, self-reported: kidney stone/ureter stone/bladder stone	Non-cancer illness code, self-reported: kidney stone/ureter stone/bladder stone || ||	TRUE	igd	NA	NA	NA	NA	NA	NA	NA	7	6451080	0.0022991	4.00037e-35	NA	ieu-b-107	apolipoprotein A-I || id:ieu-b-107	TRUE	reported	igd	2	TRUE
116	rs35909200	G	T	G	T	0.0189094	7.593e-05	0.157388	0.157335	FALSE	FALSE	FALSE	ukb-b-8297	16	72156666	0.00025155	462933	0.760001	Non-cancer illness code, self-reported: kidney stone/ureter stone/bladder stone || id:ukb-b-8297	Non-cancer illness code, self-reported: kidney stone/ureter stone/bladder stone	Non-cancer illness code, self-reported: kidney stone/ureter stone/bladder stone || ||	TRUE	igd	NA	NA	NA	NA	NA	NA	NA	16	72156666	0.00267946	1.69981e-12	NA	ieu-b-107	apolipoprotein A-I || id:ieu-b-107	TRUE	reported	igd	2	TRUE
117	rs36024006	A	G	A	G	-0.0178019	2.03262e-05	0.451989	0.451985	FALSE	FALSE	FALSE	ukb-b-8297	8	121887377	0.000184173	462933	0.91	Non-cancer illness code, self-reported: kidney stone/ureter stone/bladder stone || id:ukb-b-8297	Non-cancer illness code, self-reported: kidney stone/ureter stone/bladder stone	Non-cancer illness code, self-reported: kidney stone/ureter stone/bladder stone || ||	TRUE	igd	NA	NA	NA	NA	NA	NA	NA	8	121887377	0.00196944	1.59993e-19	NA	ieu-b-107	apolipoprotein A-I || id:ieu-b-107	TRUE	reported	igd	2	TRUE
118	rs367070	G	A	G	A	0.0390583	-0.000298161	0.225382	0.225657	FALSE	FALSE	FALSE	ukb-b-8297	19	54800500	0.000219659	462933	0.17	Non-cancer illness code, self-reported: kidney stone/ureter stone/bladder stone || id:ukb-b-8297	Non-cancer illness code, self-reported: kidney stone/ureter stone/bladder stone	Non-cancer illness code, self-reported: kidney stone/ureter stone/bladder stone || ||	TRUE	igd	NA	NA	NA	NA	NA	NA	NA	19	54800500	0.00235452	8.4004e-62	NA	ieu-b-107	apolipoprotein A-I || id:ieu-b-107	TRUE	reported	igd	2	TRUE
119	rs367677	G	A	G	A	0.0174735	-6.07847e-05	0.240005	0.242324	FALSE	FALSE	FALSE	ukb-b-8297	14	69273905	0.000214027	462933	0.780001	Non-cancer illness code, self-reported: kidney stone/ureter stone/bladder stone || id:ukb-b-8297	Non-cancer illness code, self-reported: kidney stone/ureter stone/bladder stone	Non-cancer illness code, self-reported: kidney stone/ureter stone/bladder stone || ||	TRUE	igd	TRUE	rs367677	rs194749	G	A	C	T	14	69273090	0.0023124	4.10015e-14	NA	ieu-b-107	apolipoprotein A-I || id:ieu-b-107	TRUE	reported	igd	2	TRUE
120	rs3740688	T	G	T	G	0.0156042	-1.55012e-05	0.544632	0.545275	FALSE	FALSE	FALSE	ukb-b-8297	11	47380340	0.000184182	462933	0.93	Non-cancer illness code, self-reported: kidney stone/ureter stone/bladder stone || id:ukb-b-8297	Non-cancer illness code, self-reported: kidney stone/ureter stone/bladder stone	Non-cancer illness code, self-reported: kidney stone/ureter stone/bladder stone || ||	TRUE	igd	NA	NA	NA	NA	NA	NA	NA	11	47380340	0.00197254	2.60016e-15	NA	ieu-b-107	apolipoprotein A-I || id:ieu-b-107	TRUE	reported	igd	2	TRUE
121	rs3747973	G	A	G	A	0.0148472	0.000161028	0.592553	0.592539	FALSE	FALSE	FALSE	ukb-b-8297	1	205677148	0.000186608	462933	0.39	Non-cancer illness code, self-reported: kidney stone/ureter stone/bladder stone || id:ukb-b-8297	Non-cancer illness code, self-reported: kidney stone/ureter stone/bladder stone	Non-cancer illness code, self-reported: kidney stone/ureter stone/bladder stone || ||	TRUE	igd	NA	NA	NA	NA	NA	NA	NA	1	205677148	0.00199494	9.8992e-14	NA	ieu-b-107	apolipoprotein A-I || id:ieu-b-107	TRUE	reported	igd	2	TRUE
122	rs3749748	T	C	T	C	0.0220635	3.83411e-05	0.247259	0.247244	FALSE	FALSE	FALSE	ukb-b-8297	5	127350549	0.000212845	462933	0.86	Non-cancer illness code, self-reported: kidney stone/ureter stone/bladder stone || id:ukb-b-8297	Non-cancer illness code, self-reported: kidney stone/ureter stone/bladder stone	Non-cancer illness code, self-reported: kidney stone/ureter stone/bladder stone || ||	TRUE	igd	NA	NA	NA	NA	NA	NA	NA	5	127350549	0.00228295	4.30031e-22	NA	ieu-b-107	apolipoprotein A-I || id:ieu-b-107	TRUE	reported	igd	2	TRUE
123	rs3768321	T	G	T	G	-0.0422764	0.000237942	0.196773	0.196517	FALSE	FALSE	FALSE	ukb-b-8297	1	40035928	0.000230723	462933	0.3	Non-cancer illness code, self-reported: kidney stone/ureter stone/bladder stone || id:ukb-b-8297	Non-cancer illness code, self-reported: kidney stone/ureter stone/bladder stone	Non-cancer illness code, self-reported: kidney stone/ureter stone/bladder stone || ||	TRUE	igd	NA	NA	NA	NA	NA	NA	NA	1	40035928	0.00246498	6.20012e-66	NA	ieu-b-107	apolipoprotein A-I || id:ieu-b-107	TRUE	reported	igd	2	TRUE
124	rs3798233	C	A	C	A	0.0179824	7.33957e-05	0.402016	0.401943	FALSE	FALSE	FALSE	ukb-b-8297	6	116317092	0.000186652	462933	0.69	Non-cancer illness code, self-reported: kidney stone/ureter stone/bladder stone || id:ukb-b-8297	Non-cancer illness code, self-reported: kidney stone/ureter stone/bladder stone	Non-cancer illness code, self-reported: kidney stone/ureter stone/bladder stone || ||	TRUE	igd	NA	NA	NA	NA	NA	NA	NA	6	116317092	0.00199898	2.29985e-19	NA	ieu-b-107	apolipoprotein A-I || id:ieu-b-107	TRUE	reported	igd	2	TRUE
125	rs3802548	A	T	A	T	0.0340679	0.000782219	0.240427	0.240585	FALSE	TRUE	FALSE	ukb-b-8297	10	45952745	0.000214347	462933	0.000259998	Non-cancer illness code, self-reported: kidney stone/ureter stone/bladder stone || id:ukb-b-8297	Non-cancer illness code, self-reported: kidney stone/ureter stone/bladder stone	Non-cancer illness code, self-reported: kidney stone/ureter stone/bladder stone || ||	TRUE	igd	NA	NA	NA	NA	NA	NA	NA	10	45952745	0.00229726	9.3994e-50	NA	ieu-b-107	apolipoprotein A-I || id:ieu-b-107	TRUE	reported	igd	2	TRUE
126	rs3818716	T	C	T	C	-0.0127148	-0.000146912	0.364549	0.364766	FALSE	FALSE	FALSE	ukb-b-8297	17	16851834	0.00019087	462933	0.44	Non-cancer illness code, self-reported: kidney stone/ureter stone/bladder stone || id:ukb-b-8297	Non-cancer illness code, self-reported: kidney stone/ureter stone/bladder stone	Non-cancer illness code, self-reported: kidney stone/ureter stone/bladder stone || ||	TRUE	igd	NA	NA	NA	NA	NA	NA	NA	17	16851834	0.00204635	5.19996e-10	NA	ieu-b-107	apolipoprotein A-I || id:ieu-b-107	TRUE	reported	igd	2	TRUE
127	rs3828960	G	A	G	A	-0.0146086	-0.000366915	0.206522	0.206392	FALSE	FALSE	FALSE	ukb-b-8297	7	135194613	0.000226315	462933	0.1	Non-cancer illness code, self-reported: kidney stone/ureter stone/bladder stone || id:ukb-b-8297	Non-cancer illness code, self-reported: kidney stone/ureter stone/bladder stone	Non-cancer illness code, self-reported: kidney stone/ureter stone/bladder stone || ||	TRUE	igd	NA	NA	NA	NA	NA	NA	NA	7	135194613	0.00242641	1.7e-09	NA	ieu-b-107	apolipoprotein A-I || id:ieu-b-107	TRUE	reported	igd	2	TRUE
128	rs3915932	C	G	C	G	0.0158209	1.66291e-05	0.414974	0.415024	FALSE	TRUE	FALSE	ukb-b-8297	10	80941936	0.000186131	462933	0.93	Non-cancer illness code, self-reported: kidney stone/ureter stone/bladder stone || id:ukb-b-8297	Non-cancer illness code, self-reported: kidney stone/ureter stone/bladder stone	Non-cancer illness code, self-reported: kidney stone/ureter stone/bladder stone || ||	TRUE	igd	NA	NA	NA	NA	NA	NA	NA	10	80941936	0.00199475	2.19989e-15	NA	ieu-b-107	apolipoprotein A-I || id:ieu-b-107	TRUE	reported	igd	2	TRUE
129	rs41272086	A	G	A	G	-0.037348	-0.000233182	0.105579	0.10553	FALSE	FALSE	FALSE	ukb-b-8297	6	161008646	0.000298555	462933	0.43	Non-cancer illness code, self-reported: kidney stone/ureter stone/bladder stone || id:ukb-b-8297	Non-cancer illness code, self-reported: kidney stone/ureter stone/bladder stone	Non-cancer illness code, self-reported: kidney stone/ureter stone/bladder stone || ||	TRUE	igd	NA	NA	NA	NA	NA	NA	NA	6	161008646	0.00319457	1.39991e-31	NA	ieu-b-107	apolipoprotein A-I || id:ieu-b-107	TRUE	reported	igd	2	TRUE
130	rs4239651	C	T	C	T	0.0264226	-0.000184045	0.79439	0.794474	FALSE	FALSE	FALSE	ukb-b-8297	20	46340596	0.000226238	462933	0.42	Non-cancer illness code, self-reported: kidney stone/ureter stone/bladder stone || id:ukb-b-8297	Non-cancer illness code, self-reported: kidney stone/ureter stone/bladder stone	Non-cancer illness code, self-reported: kidney stone/ureter stone/bladder stone || ||	TRUE	igd	NA	NA	NA	NA	NA	NA	NA	20	46340596	0.00242837	1.39991e-27	NA	ieu-b-107	apolipoprotein A-I || id:ieu-b-107	TRUE	reported	igd	2	TRUE
131	rs429358	C	T	C	T	-0.102539	-0.000273517	0.154478	0.154145	FALSE	FALSE	FALSE	ukb-b-8297	19	45411941	0.000253626	462933	0.28	Non-cancer illness code, self-reported: kidney stone/ureter stone/bladder stone || id:ukb-b-8297	Non-cancer illness code, self-reported: kidney stone/ureter stone/bladder stone	Non-cancer illness code, self-reported: kidney stone/ureter stone/bladder stone || ||	TRUE	igd	NA	NA	NA	NA	NA	NA	NA	19	45411941	0.00271512	1e-200	NA	ieu-b-107	apolipoprotein A-I || id:ieu-b-107	TRUE	reported	igd	2	TRUE
132	rs4441609	C	T	C	T	0.0110807	0.000275765	0.625576	0.625561	FALSE	FALSE	FALSE	ukb-b-8297	3	36892717	0.000188902	462933	0.14	Non-cancer illness code, self-reported: kidney stone/ureter stone/bladder stone || id:ukb-b-8297	Non-cancer illness code, self-reported: kidney stone/ureter stone/bladder stone	Non-cancer illness code, self-reported: kidney stone/ureter stone/bladder stone || ||	TRUE	igd	NA	NA	NA	NA	NA	NA	NA	3	36892717	0.00202443	4.39997e-08	NA	ieu-b-107	apolipoprotein A-I || id:ieu-b-107	TRUE	reported	igd	2	TRUE
133	rs4599108	T	C	T	C	0.0140463	9.94313e-05	0.487598	0.511623	FALSE	FALSE	FALSE	ukb-b-8297	2	85549547	0.000183053	462933	0.59	Non-cancer illness code, self-reported: kidney stone/ureter stone/bladder stone || id:ukb-b-8297	Non-cancer illness code, self-reported: kidney stone/ureter stone/bladder stone	Non-cancer illness code, self-reported: kidney stone/ureter stone/bladder stone || ||	TRUE	igd	TRUE	rs4599108	rs3184780	T	C	T	C	2	85543222	0.00198176	1.39991e-12	NA	ieu-b-107	apolipoprotein A-I || id:ieu-b-107	TRUE	reported	igd	2	TRUE
134	rs4632228	T	G	T	G	-0.01986	1.48987e-05	0.209496	0.209487	FALSE	FALSE	FALSE	ukb-b-8297	18	19641009	0.000224864	462933	0.95	Non-cancer illness code, self-reported: kidney stone/ureter stone/bladder stone || id:ukb-b-8297	Non-cancer illness code, self-reported: kidney stone/ureter stone/bladder stone	Non-cancer illness code, self-reported: kidney stone/ureter stone/bladder stone || ||	TRUE	igd	NA	NA	NA	NA	NA	NA	NA	18	19641009	0.00240757	1.59993e-16	NA	ieu-b-107	apolipoprotein A-I || id:ieu-b-107	TRUE	reported	igd	2	TRUE
135	rs4660586	T	C	T	C	0.0125868	-0.00033747	0.73925	0.739322	FALSE	FALSE	FALSE	ukb-b-8297	1	42407229	0.000209247	462933	0.11	Non-cancer illness code, self-reported: kidney stone/ureter stone/bladder stone || id:ukb-b-8297	Non-cancer illness code, self-reported: kidney stone/ureter stone/bladder stone	Non-cancer illness code, self-reported: kidney stone/ureter stone/bladder stone || ||	TRUE	igd	NA	NA	NA	NA	NA	NA	NA	1	42407229	0.00223611	1.79999e-08	NA	ieu-b-107	apolipoprotein A-I || id:ieu-b-107	TRUE	reported	igd	2	TRUE
136	rs4676609	T	C	T	C	0.0149357	3.25596e-05	0.196448	0.196678	FALSE	FALSE	FALSE	ukb-b-8297	3	39214256	0.000230855	462933	0.89	Non-cancer illness code, self-reported: kidney stone/ureter stone/bladder stone || id:ukb-b-8297	Non-cancer illness code, self-reported: kidney stone/ureter stone/bladder stone	Non-cancer illness code, self-reported: kidney stone/ureter stone/bladder stone || ||	TRUE	igd	NA	NA	NA	NA	NA	NA	NA	3	39214256	0.00247368	1.6e-09	NA	ieu-b-107	apolipoprotein A-I || id:ieu-b-107	TRUE	reported	igd	2	TRUE
137	rs4725969	T	C	T	C	0.0124013	-9.30037e-05	0.339656	0.339549	FALSE	FALSE	FALSE	ukb-b-8297	7	150558515	0.000194399	462933	0.630001	Non-cancer illness code, self-reported: kidney stone/ureter stone/bladder stone || id:ukb-b-8297	Non-cancer illness code, self-reported: kidney stone/ureter stone/bladder stone	Non-cancer illness code, self-reported: kidney stone/ureter stone/bladder stone || ||	TRUE	igd	NA	NA	NA	NA	NA	NA	NA	7	150558515	0.00208426	2.69998e-09	NA	ieu-b-107	apolipoprotein A-I || id:ieu-b-107	TRUE	reported	igd	2	TRUE
138	rs472629	A	G	A	G	-0.0182717	0.00040959	0.333138	0.333278	FALSE	FALSE	FALSE	ukb-b-8297	1	20917108	0.000194072	462933	0.0350002	Non-cancer illness code, self-reported: kidney stone/ureter stone/bladder stone || id:ukb-b-8297	Non-cancer illness code, self-reported: kidney stone/ureter stone/bladder stone	Non-cancer illness code, self-reported: kidney stone/ureter stone/bladder stone || ||	TRUE	igd	NA	NA	NA	NA	NA	NA	NA	1	20917108	0.0020755	1.29987e-18	NA	ieu-b-107	apolipoprotein A-I || id:ieu-b-107	TRUE	reported	igd	2	TRUE
139	rs4762756	C	T	C	T	0.0140023	-0.00041263	0.73563	0.735523	FALSE	FALSE	FALSE	ukb-b-8297	12	20597577	0.000209789	462933	0.0490004	Non-cancer illness code, self-reported: kidney stone/ureter stone/bladder stone || id:ukb-b-8297	Non-cancer illness code, self-reported: kidney stone/ureter stone/bladder stone	Non-cancer illness code, self-reported: kidney stone/ureter stone/bladder stone || ||	TRUE	igd	NA	NA	NA	NA	NA	NA	NA	12	20597577	0.00224718	4.60002e-10	NA	ieu-b-107	apolipoprotein A-I || id:ieu-b-107	TRUE	reported	igd	2	TRUE
140	rs4795386	G	A	G	A	0.0255755	-0.000489685	0.723594	0.723732	FALSE	FALSE	FALSE	ukb-b-8297	17	37746847	0.000205961	462933	0.017	Non-cancer illness code, self-reported: kidney stone/ureter stone/bladder stone || id:ukb-b-8297	Non-cancer illness code, self-reported: kidney stone/ureter stone/bladder stone	Non-cancer illness code, self-reported: kidney stone/ureter stone/bladder stone || ||	TRUE	igd	NA	NA	NA	NA	NA	NA	NA	17	37746847	0.00220821	5.10035e-31	NA	ieu-b-107	apolipoprotein A-I || id:ieu-b-107	TRUE	reported	igd	2	TRUE
141	rs4807462	T	A	T	A	-0.0114556	2.98134e-05	0.359573	0.359407	FALSE	TRUE	FALSE	ukb-b-8297	19	3408665	0.000191901	462933	0.88	Non-cancer illness code, self-reported: kidney stone/ureter stone/bladder stone || id:ukb-b-8297	Non-cancer illness code, self-reported: kidney stone/ureter stone/bladder stone	Non-cancer illness code, self-reported: kidney stone/ureter stone/bladder stone || ||	TRUE	igd	NA	NA	NA	NA	NA	NA	NA	19	3408665	0.0020561	2.5e-08	NA	ieu-b-107	apolipoprotein A-I || id:ieu-b-107	TRUE	reported	igd	2	TRUE
142	rs4820346	G	C	G	C	0.0130171	0.000448716	0.692925	0.692979	FALSE	TRUE	FALSE	ukb-b-8297	22	39125074	0.000198898	462933	0.0239999	Non-cancer illness code, self-reported: kidney stone/ureter stone/bladder stone || id:ukb-b-8297	Non-cancer illness code, self-reported: kidney stone/ureter stone/bladder stone	Non-cancer illness code, self-reported: kidney stone/ureter stone/bladder stone || ||	TRUE	igd	NA	NA	NA	NA	NA	NA	NA	22	39125074	0.00213798	1.09999e-09	NA	ieu-b-107	apolipoprotein A-I || id:ieu-b-107	TRUE	reported	igd	2	TRUE
143	rs4875043	C	A	C	A	-0.0151546	0.00015436	0.216842	0.216946	FALSE	FALSE	FALSE	ukb-b-8297	8	144496772	0.000224681	462933	0.49	Non-cancer illness code, self-reported: kidney stone/ureter stone/bladder stone || id:ukb-b-8297	Non-cancer illness code, self-reported: kidney stone/ureter stone/bladder stone	Non-cancer illness code, self-reported: kidney stone/ureter stone/bladder stone || ||	TRUE	igd	NA	NA	NA	NA	NA	NA	NA	8	144496772	0.00240369	2.90001e-10	NA	ieu-b-107	apolipoprotein A-I || id:ieu-b-107	TRUE	reported	igd	2	TRUE
144	rs4930352	T	G	T	G	0.0167274	-3.20756e-05	0.494116	0.494116	FALSE	FALSE	FALSE	ukb-b-8297	11	66066993	0.000186559	462933	0.86	Non-cancer illness code, self-reported: kidney stone/ureter stone/bladder stone || id:ukb-b-8297	Non-cancer illness code, self-reported: kidney stone/ureter stone/bladder stone	Non-cancer illness code, self-reported: kidney stone/ureter stone/bladder stone || ||	TRUE	igd	NA	NA	NA	NA	NA	NA	NA	11	66066993	0.00199616	5.30029e-17	NA	ieu-b-107	apolipoprotein A-I || id:ieu-b-107	TRUE	reported	igd	2	TRUE
145	rs49675	A	G	A	G	0.0212458	-0.000169312	0.09805	0.098166	FALSE	FALSE	FALSE	ukb-b-8297	8	9151688	0.000309302	462933	0.58	Non-cancer illness code, self-reported: kidney stone/ureter stone/bladder stone || id:ukb-b-8297	Non-cancer illness code, self-reported: kidney stone/ureter stone/bladder stone	Non-cancer illness code, self-reported: kidney stone/ureter stone/bladder stone || ||	TRUE	igd	NA	NA	NA	NA	NA	NA	NA	8	9151688	0.00330763	1.29999e-10	NA	ieu-b-107	apolipoprotein A-I || id:ieu-b-107	TRUE	reported	igd	2	TRUE
146	rs532436	A	G	A	G	0.0304626	-6.55297e-05	0.184527	0.184986	FALSE	FALSE	FALSE	ukb-b-8297	9	136149830	0.000235572	462933	0.780001	Non-cancer illness code, self-reported: kidney stone/ureter stone/bladder stone || id:ukb-b-8297	Non-cancer illness code, self-reported: kidney stone/ureter stone/bladder stone	Non-cancer illness code, self-reported: kidney stone/ureter stone/bladder stone || ||	TRUE	igd	NA	NA	NA	NA	NA	NA	NA	9	136149830	0.00252555	1.69981e-33	NA	ieu-b-107	apolipoprotein A-I || id:ieu-b-107	TRUE	reported	igd	2	TRUE
147	rs55710224	A	G	A	G	0.0121553	-0.000375358	0.498535	0.498867	FALSE	FALSE	FALSE	ukb-b-8297	7	100698648	0.000183226	462933	0.0409996	Non-cancer illness code, self-reported: kidney stone/ureter stone/bladder stone || id:ukb-b-8297	Non-cancer illness code, self-reported: kidney stone/ureter stone/bladder stone	Non-cancer illness code, self-reported: kidney stone/ureter stone/bladder stone || ||	TRUE	igd	NA	NA	NA	NA	NA	NA	NA	7	100698648	0.00196433	6.1e-10	NA	ieu-b-107	apolipoprotein A-I || id:ieu-b-107	TRUE	reported	igd	2	TRUE
148	rs557933	C	A	C	A	0.0190421	-0.000220907	0.520257	0.520502	FALSE	FALSE	FALSE	ukb-b-8297	1	234853268	0.000183777	462933	0.23	Non-cancer illness code, self-reported: kidney stone/ureter stone/bladder stone || id:ukb-b-8297	Non-cancer illness code, self-reported: kidney stone/ureter stone/bladder stone	Non-cancer illness code, self-reported: kidney stone/ureter stone/bladder stone || ||	TRUE	igd	NA	NA	NA	NA	NA	NA	NA	1	234853268	0.00196414	3.19963e-22	NA	ieu-b-107	apolipoprotein A-I || id:ieu-b-107	TRUE	reported	igd	2	TRUE
149	rs55801554	A	C	A	C	0.0137251	8.75311e-05	0.247289	0.247676	FALSE	FALSE	FALSE	ukb-b-8297	5	158622532	0.00021238	462933	0.68	Non-cancer illness code, self-reported: kidney stone/ureter stone/bladder stone || id:ukb-b-8297	Non-cancer illness code, self-reported: kidney stone/ureter stone/bladder stone	Non-cancer illness code, self-reported: kidney stone/ureter stone/bladder stone || ||	TRUE	igd	NA	NA	NA	NA	NA	NA	NA	5	158622532	0.00227815	1.7e-09	NA	ieu-b-107	apolipoprotein A-I || id:ieu-b-107	TRUE	reported	igd	2	TRUE
150	rs55812947	C	T	C	T	-0.0160846	-0.000128668	0.129001	0.128886	FALSE	FALSE	FALSE	ukb-b-8297	7	44790807	0.000273372	462933	0.64	Non-cancer illness code, self-reported: kidney stone/ureter stone/bladder stone || id:ukb-b-8297	Non-cancer illness code, self-reported: kidney stone/ureter stone/bladder stone	Non-cancer illness code, self-reported: kidney stone/ureter stone/bladder stone || ||	TRUE	igd	NA	NA	NA	NA	NA	NA	NA	7	44790807	0.00292874	4e-08	NA	ieu-b-107	apolipoprotein A-I || id:ieu-b-107	TRUE	reported	igd	2	TRUE
151	rs559355	T	A	T	A	-0.0446168	-5.30667e-06	0.157349	0.157449	FALSE	TRUE	FALSE	ukb-b-8297	11	75451281	0.000251302	462933	0.98	Non-cancer illness code, self-reported: kidney stone/ureter stone/bladder stone || id:ukb-b-8297	Non-cancer illness code, self-reported: kidney stone/ureter stone/bladder stone	Non-cancer illness code, self-reported: kidney stone/ureter stone/bladder stone || ||	TRUE	igd	NA	NA	NA	NA	NA	NA	NA	11	75451281	0.00269005	8.80035e-62	NA	ieu-b-107	apolipoprotein A-I || id:ieu-b-107	TRUE	reported	igd	2	TRUE
152	rs57274629	G	A	G	A	0.0150043	-0.000437227	0.35757	0.370447	FALSE	FALSE	FALSE	ukb-b-8297	1	66117829	0.00018964	462933	0.021	Non-cancer illness code, self-reported: kidney stone/ureter stone/bladder stone || id:ukb-b-8297	Non-cancer illness code, self-reported: kidney stone/ureter stone/bladder stone	Non-cancer illness code, self-reported: kidney stone/ureter stone/bladder stone || ||	TRUE	igd	TRUE	rs57274629	rs1938492	G	A	C	A	1	66110292	0.0020611	3.29989e-13	NA	ieu-b-107	apolipoprotein A-I || id:ieu-b-107	TRUE	reported	igd	2	TRUE
153	rs58473820	T	C	T	C	0.0207534	-0.000342005	0.377992	0.377944	FALSE	FALSE	FALSE	ukb-b-8297	11	122514403	0.000189255	462933	0.0710003	Non-cancer illness code, self-reported: kidney stone/ureter stone/bladder stone || id:ukb-b-8297	Non-cancer illness code, self-reported: kidney stone/ureter stone/bladder stone	Non-cancer illness code, self-reported: kidney stone/ureter stone/bladder stone || ||	TRUE	igd	NA	NA	NA	NA	NA	NA	NA	11	122514403	0.00202552	1.20005e-24	NA	ieu-b-107	apolipoprotein A-I || id:ieu-b-107	TRUE	reported	igd	2	TRUE
154	rs59104589	T	C	T	C	0.0170163	9.20061e-05	0.358199	0.358613	FALSE	FALSE	FALSE	ukb-b-8297	2	242237902	0.000190775	462933	0.630001	Non-cancer illness code, self-reported: kidney stone/ureter stone/bladder stone || id:ukb-b-8297	Non-cancer illness code, self-reported: kidney stone/ureter stone/bladder stone	Non-cancer illness code, self-reported: kidney stone/ureter stone/bladder stone || ||	TRUE	igd	NA	NA	NA	NA	NA	NA	NA	2	242237902	0.00204114	7.59976e-17	NA	ieu-b-107	apolipoprotein A-I || id:ieu-b-107	TRUE	reported	igd	2	TRUE
155	rs59894631	C	A	C	A	0.0234027	-7.06303e-05	0.666597	0.666645	FALSE	FALSE	FALSE	ukb-b-8297	6	32505869	0.000229224	462933	0.760001	Non-cancer illness code, self-reported: kidney stone/ureter stone/bladder stone || id:ukb-b-8297	Non-cancer illness code, self-reported: kidney stone/ureter stone/bladder stone	Non-cancer illness code, self-reported: kidney stone/ureter stone/bladder stone || ||	TRUE	igd	NA	NA	NA	NA	NA	NA	NA	6	32505869	0.00245486	1.50003e-21	NA	ieu-b-107	apolipoprotein A-I || id:ieu-b-107	TRUE	reported	igd	2	TRUE
[truncated: 65 more rows]

## Sheet: Table S5
apolipoprotein B [APOB]:Outcome data were extracted and harmonizing the datasets
[truncated: 121 more rows]

[truncated: 3 more sheets: Table S6, Table S7, Table S8]
