# Supplementary material for: Causal effects of circulating lipids and lipid-lowering drugs on the risk of urinary stones: a Mendelian randomization study
Source: Front Endocrinol (Lausanne). 2023 Dec 1;14:1301163. doi: 10.3389/fendo.2023.1301163 (PMC10722409; doi:10.3389/fendo.2023.1301163)
Supplement: Supplementary file 1 [file DataSheet_1.zip › Supplementary Tables 9 - 14.XLS]

## Sheet: Table S9
Triglycerides[TG] as outcome:Outcome data were extracted and harmonizing the datasets
	SNP	effect_allele.exposure	other_allele.exposure	effect_allele.outcome	other_allele.outcome	beta.exposure	beta.outcome	eaf.exposure	eaf.outcome	remove	palindromic	ambiguous	id.outcome	chr	pos	se.outcome	samplesize.outcome	pval.outcome	outcome	proxy.outcome	target_snp.outcome	proxy_snp.outcome	target_a1.outcome	target_a2.outcome	proxy_a1.outcome	proxy_a2.outcome	originalname.outcome	outcome.deprecated	mr_keep.outcome	data_source.outcome	pval.exposure	samplesize.exposure	chr.exposure	se.exposure	pos.exposure	id.exposure	exposure	mr_keep.exposure	pval_origin.exposure	data_source.exposure	action	mr_keep
1	rs10051765	C	T	C	T	0.00139316	0.00926301	0.333304	0.333323	FALSE	FALSE	FALSE	ieu-b-111	5	176799992	0.00210784	NA	1.09999e-05	triglycerides || id:ieu-b-111	FALSE	rs10051765	rs10051765	NA	NA	NA	NA	triglycerides	triglycerides || ||	TRUE	igd	7.50067e-13	462933	5	0.000194286	176799992	ukb-b-8297	Non-cancer illness code, self-reported: kidney stone/ureter stone/bladder stone || id:ukb-b-8297	TRUE	reported	igd	2	TRUE
2	rs2776288	G	A	G	A	-0.00127845	0.0034025	0.374107	0.374011	FALSE	FALSE	FALSE	ieu-b-111	21	37818871	0.00206777	NA	0.1	triglycerides || id:ieu-b-111	FALSE	rs2776288	rs2776288	NA	NA	NA	NA	triglycerides	triglycerides || ||	TRUE	igd	1.69981e-11	462933	21	0.000190051	37818871	ukb-b-8297	Non-cancer illness code, self-reported: kidney stone/ureter stone/bladder stone || id:ukb-b-8297	TRUE	reported	igd	2	TRUE
3	rs6127099	T	A	T	A	-0.00129015	-0.010681	0.279356	0.279521	FALSE	TRUE	FALSE	ieu-b-111	20	52731402	0.0022684	NA	2.5e-06	triglycerides || id:ieu-b-111	FALSE	rs6127099	rs6127099	NA	NA	NA	NA	triglycerides	triglycerides || ||	TRUE	igd	6.4e-10	462933	20	0.000208756	52731402	ukb-b-8297	Non-cancer illness code, self-reported: kidney stone/ureter stone/bladder stone || id:ukb-b-8297	TRUE	reported	igd	2	TRUE

## Sheet: Table S10
low-density lipoprotein cholesterol[LDL-C] as outcome:Outcome data were extracted and harmonizing the datasets
	SNP	effect_allele.exposure	other_allele.exposure	effect_allele.outcome	other_allele.outcome	beta.exposure	beta.outcome	eaf.exposure	eaf.outcome	remove	palindromic	ambiguous	id.outcome	chr	pos	se.outcome	samplesize.outcome	pval.outcome	outcome	originalname.outcome	outcome.deprecated	mr_keep.outcome	data_source.outcome	pval.exposure	samplesize.exposure	chr.exposure	se.exposure	pos.exposure	id.exposure	exposure	mr_keep.exposure	pval_origin.exposure	data_source.exposure	action	mr_keep
1	rs10051765	C	T	C	T	0.00139316	0.000414158	0.333304	0.333375	FALSE	FALSE	FALSE	ieu-b-110	5	176799992	0.00221147	NA	0.85	LDL cholesterol || id:ieu-b-110	LDL cholesterol	LDL cholesterol || ||	TRUE	igd	7.50067e-13	462933	5	0.000194286	176799992	ukb-b-8297	Non-cancer illness code, self-reported: kidney stone/ureter stone/bladder stone || id:ukb-b-8297	TRUE	reported	igd	2	TRUE
2	rs2776288	G	A	G	A	-0.00127845	2.02802e-05	0.374107	0.374012	FALSE	FALSE	FALSE	ieu-b-110	21	37818871	0.00216636	NA	0.99	LDL cholesterol || id:ieu-b-110	LDL cholesterol	LDL cholesterol || ||	TRUE	igd	1.69981e-11	462933	21	0.000190051	37818871	ukb-b-8297	Non-cancer illness code, self-reported: kidney stone/ureter stone/bladder stone || id:ukb-b-8297	TRUE	reported	igd	2	TRUE
3	rs6127099	T	A	T	A	-0.00129015	-0.00911828	0.279356	0.27953	FALSE	TRUE	FALSE	ieu-b-110	20	52731402	0.00237795	NA	0.000129999	LDL cholesterol || id:ieu-b-110	LDL cholesterol	LDL cholesterol || ||	TRUE	igd	6.4e-10	462933	20	0.000208756	52731402	ukb-b-8297	Non-cancer illness code, self-reported: kidney stone/ureter stone/bladder stone || id:ukb-b-8297	TRUE	reported	igd	2	TRUE

## Sheet: Table S11
high-density lipoprotein cholesterol[HDL-C] as outcome:Outcome data were extracted and harmonizing the datasets
	SNP	effect_allele.exposure	other_allele.exposure	effect_allele.outcome	other_allele.outcome	beta.exposure	beta.outcome	eaf.exposure	eaf.outcome	remove	palindromic	ambiguous	id.outcome	chr	pos	se.outcome	samplesize.outcome	pval.outcome	outcome	originalname.outcome	outcome.deprecated	mr_keep.outcome	data_source.outcome	pval.exposure	samplesize.exposure	chr.exposure	se.exposure	pos.exposure	id.exposure	exposure	mr_keep.exposure	pval_origin.exposure	data_source.exposure	action	mr_keep
1	rs10051765	C	T	C	T	0.00139316	-0.0041426	0.333304	0.333308	FALSE	FALSE	FALSE	ieu-b-109	5	176799992	0.00202304	NA	0.0409996	HDL cholesterol || id:ieu-b-109	HDL cholesterol	HDL cholesterol || ||	TRUE	igd	7.50067e-13	462933	5	0.000194286	176799992	ukb-b-8297	Non-cancer illness code, self-reported: kidney stone/ureter stone/bladder stone || id:ukb-b-8297	TRUE	reported	igd	2	TRUE
2	rs2776288	G	A	G	A	-0.00127845	-0.000480208	0.374107	0.373954	FALSE	FALSE	FALSE	ieu-b-109	21	37818871	0.00198429	NA	0.81	HDL cholesterol || id:ieu-b-109	HDL cholesterol	HDL cholesterol || ||	TRUE	igd	1.69981e-11	462933	21	0.000190051	37818871	ukb-b-8297	Non-cancer illness code, self-reported: kidney stone/ureter stone/bladder stone || id:ukb-b-8297	TRUE	reported	igd	2	TRUE
3	rs6127099	T	A	T	A	-0.00129015	0.00228978	0.279356	0.279478	FALSE	TRUE	FALSE	ieu-b-109	20	52731402	0.00217706	NA	0.29	HDL cholesterol || id:ieu-b-109	HDL cholesterol	HDL cholesterol || ||	TRUE	igd	6.4e-10	462933	20	0.000208756	52731402	ukb-b-8297	Non-cancer illness code, self-reported: kidney stone/ureter stone/bladder stone || id:ukb-b-8297	TRUE	reported	igd	2	TRUE

## Sheet: Table S12
apolipoprotein A [APOA] as outcome:Outcome data were extracted and harmonizing the datasets
	SNP	effect_allele.exposure	other_allele.exposure	effect_allele.outcome	other_allele.outcome	beta.exposure	beta.outcome	eaf.exposure	eaf.outcome	remove	palindromic	ambiguous	id.outcome	chr	pos	se.outcome	samplesize.outcome	pval.outcome	outcome	originalname.outcome	outcome.deprecated	mr_keep.outcome	data_source.outcome	pval.exposure	samplesize.exposure	chr.exposure	se.exposure	pos.exposure	id.exposure	exposure	mr_keep.exposure	pval_origin.exposure	data_source.exposure	action	mr_keep
1	rs10051765	C	T	C	T	0.00139316	0.00108157	0.333304	0.333256	FALSE	FALSE	FALSE	ieu-b-107	5	176799992	0.00208272	NA	0.6	apolipoprotein A-I || id:ieu-b-107	apolipoprotein A-I	apolipoprotein A-I || ||	TRUE	igd	7.50067e-13	462933	5	0.000194286	176799992	ukb-b-8297	Non-cancer illness code, self-reported: kidney stone/ureter stone/bladder stone || id:ukb-b-8297	TRUE	reported	igd	2	TRUE
2	rs2776288	G	A	G	A	-0.00127845	-0.00169806	0.374107	0.373936	FALSE	FALSE	FALSE	ieu-b-107	21	37818871	0.00204095	NA	0.41	apolipoprotein A-I || id:ieu-b-107	apolipoprotein A-I	apolipoprotein A-I || ||	TRUE	igd	1.69981e-11	462933	21	0.000190051	37818871	ukb-b-8297	Non-cancer illness code, self-reported: kidney stone/ureter stone/bladder stone || id:ukb-b-8297	TRUE	reported	igd	2	TRUE
3	rs6127099	T	A	T	A	-0.00129015	-0.000883417	0.279356	0.279461	FALSE	TRUE	FALSE	ieu-b-107	20	52731402	0.00224064	NA	0.69	apolipoprotein A-I || id:ieu-b-107	apolipoprotein A-I	apolipoprotein A-I || ||	TRUE	igd	6.4e-10	462933	20	0.000208756	52731402	ukb-b-8297	Non-cancer illness code, self-reported: kidney stone/ureter stone/bladder stone || id:ukb-b-8297	TRUE	reported	igd	2	TRUE

## Sheet: Table S13
apolipoprotein B [APOB] as outcome:Outcome data were extracted and harmonizing the datasets
	SNP	effect_allele.exposure	other_allele.exposure	effect_allele.outcome	other_allele.outcome	beta.exposure	beta.outcome	eaf.exposure	eaf.outcome	remove	palindromic	ambiguous	id.outcome	chr	pos	se.outcome	samplesize.outcome	pval.outcome	outcome	originalname.outcome	outcome.deprecated	mr_keep.outcome	data_source.outcome	pval.exposure	samplesize.exposure	chr.exposure	se.exposure	pos.exposure	id.exposure	exposure	mr_keep.exposure	pval_origin.exposure	data_source.exposure	action	mr_keep
1	rs10051765	C	T	C	T	0.00139316	0.00318974	0.333304	0.333291	FALSE	FALSE	FALSE	ieu-b-108	5	176799992	0.00220421	NA	0.15	apolipoprotein B || id:ieu-b-108	apolipoprotein B	apolipoprotein B || ||	TRUE	igd	7.50067e-13	462933	5	0.000194286	176799992	ukb-b-8297	Non-cancer illness code, self-reported: kidney stone/ureter stone/bladder stone || id:ukb-b-8297	TRUE	reported	igd	2	TRUE
2	rs2776288	G	A	G	A	-0.00127845	0.00022421	0.374107	0.374101	FALSE	FALSE	FALSE	ieu-b-108	21	37818871	0.00215983	NA	0.92	apolipoprotein B || id:ieu-b-108	apolipoprotein B	apolipoprotein B || ||	TRUE	igd	1.69981e-11	462933	21	0.000190051	37818871	ukb-b-8297	Non-cancer illness code, self-reported: kidney stone/ureter stone/bladder stone || id:ukb-b-8297	TRUE	reported	igd	2	TRUE
3	rs6127099	T	A	T	A	-0.00129015	-0.00925363	0.279356	0.279508	FALSE	TRUE	FALSE	ieu-b-108	20	52731402	0.00237022	NA	9.49992e-05	apolipoprotein B || id:ieu-b-108	apolipoprotein B	apolipoprotein B || ||	TRUE	igd	6.4e-10	462933	20	0.000208756	52731402	ukb-b-8297	Non-cancer illness code, self-reported: kidney stone/ureter stone/bladder stone || id:ukb-b-8297	TRUE	reported	igd	2	TRUE

## Sheet: Table S14
Pure hypercholesterolaemia as outcome:Outcome data were extracted and harmonizing the datasets
	SNP	effect_allele.exposure	other_allele.exposure	effect_allele.outcome	other_allele.outcome	beta.exposure	beta.outcome	eaf.exposure	eaf.outcome	remove	palindromic	ambiguous	id.outcome	chr	pos	se.outcome	samplesize.outcome	pval.outcome	outcome	proxy.outcome	target_snp.outcome	proxy_snp.outcome	target_a1.outcome	target_a2.outcome	proxy_a1.outcome	proxy_a2.outcome	originalname.outcome	outcome.deprecated	mr_keep.outcome	data_source.outcome	pval.exposure	samplesize.exposure	chr.exposure	se.exposure	pos.exposure	id.exposure	exposure	mr_keep.exposure	pval_origin.exposure	data_source.exposure	action	mr_keep
1	rs10051765	C	T	C	T	0.00139316	0.000223096	0.333304	0.333313	FALSE	FALSE	FALSE	ukb-b-12651	5	176799992	0.000473931	463010	0.64	Diagnoses - secondary ICD10: E78.0 Pure hypercholesterolaemia || id:ukb-b-12651	FALSE	rs10051765	rs10051765	NA	NA	NA	NA	Diagnoses - secondary ICD10: E78.0 Pure hypercholesterolaemia	Diagnoses - secondary ICD10: E78.0 Pure hypercholesterolaemia || ||	TRUE	igd	7.50067e-13	462933	5	0.000194286	176799992	ukb-b-8297	Non-cancer illness code, self-reported: kidney stone/ureter stone/bladder stone || id:ukb-b-8297	TRUE	reported	igd	2	TRUE
2	rs2776288	G	A	G	A	-0.00127845	0.000755924	0.374107	0.374107	FALSE	FALSE	FALSE	ukb-b-12651	21	37818871	0.000463686	463010	0.1	Diagnoses - secondary ICD10: E78.0 Pure hypercholesterolaemia || id:ukb-b-12651	FALSE	rs2776288	rs2776288	NA	NA	NA	NA	Diagnoses - secondary ICD10: E78.0 Pure hypercholesterolaemia	Diagnoses - secondary ICD10: E78.0 Pure hypercholesterolaemia || ||	TRUE	igd	1.69981e-11	462933	21	0.000190051	37818871	ukb-b-8297	Non-cancer illness code, self-reported: kidney stone/ureter stone/bladder stone || id:ukb-b-8297	TRUE	reported	igd	2	TRUE
3	rs6127099	T	A	T	A	-0.00129015	-0.000483003	0.279356	0.279356	FALSE	TRUE	FALSE	ukb-b-12651	20	52731402	0.000509274	463010	0.34	Diagnoses - secondary ICD10: E78.0 Pure hypercholesterolaemia || id:ukb-b-12651	FALSE	rs6127099	rs6127099	NA	NA	NA	NA	Diagnoses - secondary ICD10: E78.0 Pure hypercholesterolaemia	Diagnoses - secondary ICD10: E78.0 Pure hypercholesterolaemia || ||	TRUE	igd	6.4e-10	462933	20	0.000208756	52731402	ukb-b-8297	Non-cancer illness code, self-reported: kidney stone/ureter stone/bladder stone || id:ukb-b-8297	TRUE	reported	igd	2	TRUE
